# Supplementary material for: A contribution to the fauna of nocturnal macrolepidoptera of La Maddalena and Asinara National Parks, Sardinia
Source: Biodivers Data J. 2025 Nov 28;13:e171705. doi: 10.3897/BDJ.13.e171705 (PMC12680945; doi:10.3897/BDJ.13.e171705)
Supplement: XML Treatment for Pachycnemia tibiaria benesignata [file BDJ.13.e171705-treatment1.xml]

<!DOCTYPE tp:taxon-treatment
  PUBLIC "-//TaxonX//DTD Taxonomic Treatment Publishing DTD v0 20100105//EN" "tax-treatment-NSO.dtd">
<tp:taxon-treatment xmlns:tp="http://www.plazi.org/taxpub"><tp:treatment-meta><mixed-citation publication-type="journal"><person-group><name><surname>La Cava</surname><given-names>Sara</given-names></name><name><surname>Zucco</surname><given-names>Giada</given-names></name><name><surname>Pusceddu</surname><given-names>Michelina</given-names></name><name><surname>Knoll</surname><given-names>Stephane</given-names></name><name><surname>Satta</surname><given-names>Alberto</given-names></name><name><surname>Scalercio</surname><given-names>Stefano</given-names></name></person-group><article-title>A contribution to the fauna of nocturnal macrolepidoptera of La Maddalena and Asinara National Parks, Sardinia</article-title><source>Biodivers Data J</source><day>28</day><month>11</month><year>2025</year><volume>13</volume><pub-id pub-id-type="doi">10.3897/BDJ.13.e171705</pub-id></mixed-citation></tp:treatment-meta><tp:nomenclature><tp:taxon-name><object-id xmlns:xlink="http://www.w3.org/1999/xlink" content-type="arpha" xlink:type="simple">711F2EF3-AED2-5B79-A866-5FFC95232D96</object-id><tp:taxon-name-part taxon-name-part-type="genus">Pachycnemia</tp:taxon-name-part> <tp:taxon-name-part taxon-name-part-type="species">tibiaria</tp:taxon-name-part> <tp:taxon-name-part taxon-name-part-type="subspecies">benesignata</tp:taxon-name-part></tp:taxon-name><tp:taxon-authority>Herbulot, 1944</tp:taxon-authority></tp:nomenclature><tp:treatment-sec sec-type="materials"><title>Materials</title><list list-type="alpha-lower" list-content="occurrences"><list-item><p><bold>Type status:</bold> <named-content xmlns:xlink="http://www.w3.org/1999/xlink" content-type="dwc:typeStatus" xlink:type="simple">Other material</named-content>. <bold>Occurrence:</bold> recordedBy: <named-content xmlns:xlink="http://www.w3.org/1999/xlink" content-type="dwc:recordedBy" xlink:type="simple">S. Knoll</named-content>; individualCount: <named-content xmlns:xlink="http://www.w3.org/1999/xlink" content-type="dwc:individualCount" xlink:type="simple">6</named-content>; lifeStage: <named-content xmlns:xlink="http://www.w3.org/1999/xlink" content-type="dwc:lifeStage" xlink:type="simple">adult</named-content>; occurrenceID: <named-content xmlns:xlink="http://www.w3.org/1999/xlink" content-type="dwc:occurrenceID" xlink:type="simple">9ED70146-AB86-5A53-8256-BEF47E07070C</named-content>; <bold>Location:</bold> island: <named-content xmlns:xlink="http://www.w3.org/1999/xlink" content-type="dwc:island" xlink:type="simple">La Maddalena</named-content>; country: <named-content xmlns:xlink="http://www.w3.org/1999/xlink" content-type="dwc:country" xlink:type="simple">Italy</named-content>; countryCode: <named-content xmlns:xlink="http://www.w3.org/1999/xlink" content-type="dwc:countryCode" xlink:type="simple">IT</named-content>; stateProvince: <named-content xmlns:xlink="http://www.w3.org/1999/xlink" content-type="dwc:stateProvince" xlink:type="simple">Sassari</named-content>; county: <named-content xmlns:xlink="http://www.w3.org/1999/xlink" content-type="dwc:county" xlink:type="simple">Sardinia</named-content>; municipality: <named-content xmlns:xlink="http://www.w3.org/1999/xlink" content-type="dwc:municipality" xlink:type="simple">La Maddalena</named-content>; locality: <named-content xmlns:xlink="http://www.w3.org/1999/xlink" content-type="dwc:locality" xlink:type="simple">La Maddalena</named-content>; decimalLatitude: <named-content xmlns:xlink="http://www.w3.org/1999/xlink" content-type="dwc:decimalLatitude" xlink:type="simple">41.247402</named-content>; decimalLongitude: <named-content xmlns:xlink="http://www.w3.org/1999/xlink" content-type="dwc:decimalLongitude" xlink:type="simple">9.423127</named-content>; geodeticDatum: <named-content xmlns:xlink="http://www.w3.org/1999/xlink" content-type="dwc:geodeticDatum" xlink:type="simple">WGS84</named-content>; <bold>Identification:</bold> identifiedBy: <named-content xmlns:xlink="http://www.w3.org/1999/xlink" content-type="dwc:identifiedBy" xlink:type="simple">S. Scalercio and S. La Cava</named-content>; <bold>Event:</bold> eventDate: <named-content xmlns:xlink="http://www.w3.org/1999/xlink" content-type="dwc:eventDate" xlink:type="simple">15/10/2024</named-content></p></list-item></list></tp:treatment-sec></tp:taxon-treatment>
