# Supplementary material for: A contribution to the fauna of nocturnal macrolepidoptera of La Maddalena and Asinara National Parks, Sardinia
Source: Biodivers Data J. 2025 Nov 28;13:e171705. doi: 10.3897/BDJ.13.e171705 (PMC12680945; doi:10.3897/BDJ.13.e171705)
Supplement: Supplementary material 1 — Species occurrence [file bdj-13-e171705-s001.xlsx]

## Sheet: Occurrences
occurrenceID	basisOfRecord	eventDate	scientificName	higherClassification	kingdom	phylum	class	order	family	genus	specificEpithet	infraspecificEpithet	scientificNameAuthorship	taxonRank	identifiedBy	decimalLatitude	decimalLongitude	geodeticDatum	island	country	countryCode	stateProvince	county	municipality	locality	recordedBy	individualCount	organismQuantity	organismQuantityType
GFBF_0001	PreservedSpecimen	2024-05-24	Xenochlorodes olympiaria	Animalia; Arthropoda; Insecta; Lepidoptera;	Animalia	Arthropoda	Insecta	Lepidoptera	Geometridae	Xenochlorodes	olympiaria		(Herrich-Schäffer, [1852])	species	S. Scalercio and S. La Cava	41.2474	9.42313	WGS84	La Maddalena	Italy	IT	Sassari	Sardinia	La Maddalena	La Maddalena	Collector(s): S. Knoll	1	1	individuals
GFBF_0002	PreservedSpecimen	2024-08-28	Xenochlorodes olympiaria	Animalia; Arthropoda; Insecta; Lepidoptera;	Animalia	Arthropoda	Insecta	Lepidoptera	Geometridae	Xenochlorodes	olympiaria		(Herrich-Schäffer, [1852])	species	S. Scalercio and S. La Cava	41.2474	9.42313	WGS84	La Maddalena	Italy	IT	Sassari	Sardinia	La Maddalena	La Maddalena	Collector(s): S. Knoll	8	8	individuals
GFBF_0003	PreservedSpecimen	2024-10-15	Xenochlorodes olympiaria	Animalia; Arthropoda; Insecta; Lepidoptera;	Animalia	Arthropoda	Insecta	Lepidoptera	Geometridae	Xenochlorodes	olympiaria		(Herrich-Schäffer, [1852])	species	S. Scalercio and S. La Cava	41.2474	9.42313	WGS84	La Maddalena	Italy	IT	Sassari	Sardinia	La Maddalena	La Maddalena	Collector(s): S. Knoll	3	3	individuals
GFBF_0004	PreservedSpecimen	2024-05-28	Xenochlorodes olympiaria	Animalia; Arthropoda; Insecta; Lepidoptera;	Animalia	Arthropoda	Insecta	Lepidoptera	Geometridae	Xenochlorodes	olympiaria		(Herrich-Schäffer, [1852])	species	S. Scalercio and S. La Cava	40.9987	8.24345	WGS84	Asinara	Italy	IT	Sassari	Sardinia	Asinara	Fornelli	Collector(s): S. Knoll	1	1	individuals
GFBF_0005	PreservedSpecimen	2024-06-26	Phaiogramma etruscaria	Animalia; Arthropoda; Insecta; Lepidoptera;	Animalia	Arthropoda	Insecta	Lepidoptera	Geometridae	Phaiogramma	etruscaria		(Zeller, 1849)	species	S. Scalercio and S. La Cava	40.9987	8.24345	WGS84	Asinara	Italy	IT	Sassari	Sardinia	Asinara	Fornelli	Collector(s): S. Knoll	1	1	individuals
GFBF_0006	PreservedSpecimen	2024-04-12	Isturgia assimilaria	Animalia; Arthropoda; Insecta; Lepidoptera;	Animalia	Arthropoda	Insecta	Lepidoptera	Geometridae	Isturgia	assimilaria		(Rambur, 1833)	species	S. Scalercio and S. La Cava	41.2474	9.42313	WGS84	La Maddalena	Italy	IT	Sassari	Sardinia	La Maddalena	La Maddalena	Collector(s): S. Knoll	10	10	individuals
GFBF_0007	PreservedSpecimen	2024-04-05	Isturgia assimilaria	Animalia; Arthropoda; Insecta; Lepidoptera;	Animalia	Arthropoda	Insecta	Lepidoptera	Geometridae	Isturgia	assimilaria		(Rambur, 1833)	species	S. Scalercio and S. La Cava	40.9987	8.24345	WGS84	Asinara	Italy	IT	Sassari	Sardinia	Asinara	Fornelli	Collector(s): S. Knoll	4	4	individuals
GFBF_0008	PreservedSpecimen	2024-04-12	Rhoptria asperaria	Animalia; Arthropoda; Insecta; Lepidoptera;	Animalia	Arthropoda	Insecta	Lepidoptera	Geometridae	Rhoptria	asperaria		(Hübner, [1817])	species	S. Scalercio and S. La Cava	41.2474	9.42313	WGS84	La Maddalena	Italy	IT	Sassari	Sardinia	La Maddalena	La Maddalena	Collector(s): S. Knoll	2	2	individuals
GFBF_0009	PreservedSpecimen	2024-09-20	Rhoptria asperaria	Animalia; Arthropoda; Insecta; Lepidoptera;	Animalia	Arthropoda	Insecta	Lepidoptera	Geometridae	Rhoptria	asperaria		(Hübner, [1817])	species	S. Scalercio and S. La Cava	41.2474	9.42313	WGS84	La Maddalena	Italy	IT	Sassari	Sardinia	La Maddalena	La Maddalena	Collector(s): S. Knoll	1	1	individuals
GFBF_0010	PreservedSpecimen	2024-10-15	Rhoptria asperaria	Animalia; Arthropoda; Insecta; Lepidoptera;	Animalia	Arthropoda	Insecta	Lepidoptera	Geometridae	Rhoptria	asperaria		(Hübner, [1817])	species	S. Scalercio and S. La Cava	41.2474	9.42313	WGS84	La Maddalena	Italy	IT	Sassari	Sardinia	La Maddalena	La Maddalena	Collector(s): S. Knoll	3	3	individuals
GFBF_0011	PreservedSpecimen	2024-04-05	Rhoptria asperaria	Animalia; Arthropoda; Insecta; Lepidoptera;	Animalia	Arthropoda	Insecta	Lepidoptera	Geometridae	Rhoptria	asperaria		(Hübner, [1817])	species	S. Scalercio and S. La Cava	40.9987	8.24345	WGS84	Asinara	Italy	IT	Sassari	Sardinia	Asinara	Fornelli	Collector(s): S. Knoll	5	5	individuals
GFBF_0012	PreservedSpecimen	2024-05-28	Rhoptria asperaria	Animalia; Arthropoda; Insecta; Lepidoptera;	Animalia	Arthropoda	Insecta	Lepidoptera	Geometridae	Rhoptria	asperaria		(Hübner, [1817])	species	S. Scalercio and S. La Cava	40.9987	8.24345	WGS84	Asinara	Italy	IT	Sassari	Sardinia	Asinara	Fornelli	Collector(s): S. Knoll	3	3	individuals
GFBF_0013	PreservedSpecimen	2024-06-26	Rhoptria asperaria	Animalia; Arthropoda; Insecta; Lepidoptera;	Animalia	Arthropoda	Insecta	Lepidoptera	Geometridae	Rhoptria	asperaria		(Hübner, [1817])	species	S. Scalercio and S. La Cava	40.9987	8.24345	WGS84	Asinara	Italy	IT	Sassari	Sardinia	Asinara	Fornelli	Collector(s): S. Knoll	4	4	individuals
GFBF_0014	PreservedSpecimen	2024-07-26	Rhoptria asperaria	Animalia; Arthropoda; Insecta; Lepidoptera;	Animalia	Arthropoda	Insecta	Lepidoptera	Geometridae	Rhoptria	asperaria		(Hübner, [1817])	species	S. Scalercio and S. La Cava	40.9987	8.24345	WGS84	Asinara	Italy	IT	Sassari	Sardinia	Asinara	Fornelli	Collector(s): S. Knoll	6	6	individuals
GFBF_0015	PreservedSpecimen	2024-08-22	Rhoptria asperaria	Animalia; Arthropoda; Insecta; Lepidoptera;	Animalia	Arthropoda	Insecta	Lepidoptera	Geometridae	Rhoptria	asperaria		(Hübner, [1817])	species	S. Scalercio and S. La Cava	40.9987	8.24345	WGS84	Asinara	Italy	IT	Sassari	Sardinia	Asinara	Fornelli	Collector(s): S. Knoll	3	3	individuals
GFBF_0016	PreservedSpecimen	2024-10-11	Rhoptria asperaria	Animalia; Arthropoda; Insecta; Lepidoptera;	Animalia	Arthropoda	Insecta	Lepidoptera	Geometridae	Rhoptria	asperaria		(Hübner, [1817])	species	S. Scalercio and S. La Cava	40.9987	8.24345	WGS84	Asinara	Italy	IT	Sassari	Sardinia	Asinara	Fornelli	Collector(s): S. Knoll	3	3	individuals
GFBF_0017	PreservedSpecimen	2024-10-29	Rhoptria asperaria	Animalia; Arthropoda; Insecta; Lepidoptera;	Animalia	Arthropoda	Insecta	Lepidoptera	Geometridae	Rhoptria	asperaria		(Hübner, [1817])	species	S. Scalercio and S. La Cava	40.9987	8.24345	WGS84	Asinara	Italy	IT	Sassari	Sardinia	Asinara	Fornelli	Collector(s): S. Knoll	11	11	individuals
GFBF_0018	PreservedSpecimen	2024-11-08	Rhoptria asperaria	Animalia; Arthropoda; Insecta; Lepidoptera;	Animalia	Arthropoda	Insecta	Lepidoptera	Geometridae	Rhoptria	asperaria		(Hübner, [1817])	species	S. Scalercio and S. La Cava	40.9987	8.24345	WGS84	Asinara	Italy	IT	Sassari	Sardinia	Asinara	Fornelli	Collector(s): S. Knoll	5	5	individuals
GFBF_0019	PreservedSpecimen	2024-05-23	Pachycnemia hippocastanaria	Animalia; Arthropoda; Insecta; Lepidoptera;	Animalia	Arthropoda	Insecta	Lepidoptera	Geometridae	Pachycnemia	hippocastanaria		(Hübner, 1799)	species	S. Scalercio and S. La Cava	41.2474	9.42313	WGS84	La Maddalena	Italy	IT	Sassari	Sardinia	La Maddalena	La Maddalena	Collector(s): S. Knoll	1	1	individuals
GFBF_0020	PreservedSpecimen	2024-06-20	Pachycnemia hippocastanaria	Animalia; Arthropoda; Insecta; Lepidoptera;	Animalia	Arthropoda	Insecta	Lepidoptera	Geometridae	Pachycnemia	hippocastanaria		(Hübner, 1799)	species	S. Scalercio and S. La Cava	41.2474	9.42313	WGS84	La Maddalena	Italy	IT	Sassari	Sardinia	La Maddalena	La Maddalena	Collector(s): S. Knoll	1	1	individuals
GFBF_0021	PreservedSpecimen	2024-08-28	Pachycnemia hippocastanaria	Animalia; Arthropoda; Insecta; Lepidoptera;	Animalia	Arthropoda	Insecta	Lepidoptera	Geometridae	Pachycnemia	hippocastanaria		(Hübner, 1799)	species	S. Scalercio and S. La Cava	41.2474	9.42313	WGS84	La Maddalena	Italy	IT	Sassari	Sardinia	La Maddalena	La Maddalena	Collector(s): S. Knoll	8	8	individuals
GFBF_0022	PreservedSpecimen	2024-10-15	Pachycnemia hippocastanaria	Animalia; Arthropoda; Insecta; Lepidoptera;	Animalia	Arthropoda	Insecta	Lepidoptera	Geometridae	Pachycnemia	hippocastanaria		(Hübner, 1799)	species	S. Scalercio and S. La Cava	41.2474	9.42313	WGS84	La Maddalena	Italy	IT	Sassari	Sardinia	La Maddalena	La Maddalena	Collector(s): S. Knoll	2	2	individuals
GFBF_0023	PreservedSpecimen	2024-10-15	Pachycnemia tibiaria benesignata	Animalia; Arthropoda; Insecta; Lepidoptera;	Animalia	Arthropoda	Insecta	Lepidoptera	Geometridae	Pachycnemia	tibiaria	benesignata	Bellier, 1861	subspecies	S. Scalercio and S. La Cava	41.2474	9.42313	WGS84	La Maddalena	Italy	IT	Sassari	Sardinia	La Maddalena	La Maddalena	Collector(s): S. Knoll	6	6	individuals
GFBF_0024	PreservedSpecimen	2024-10-11	Pachycnemia tibiaria benesignata	Animalia; Arthropoda; Insecta; Lepidoptera;	Animalia	Arthropoda	Insecta	Lepidoptera	Geometridae	Pachycnemia	tibiaria	benesignata	Bellier, 1861	subspecies	S. Scalercio and S. La Cava	40.9987	8.24345	WGS84	Asinara	Italy	IT	Sassari	Sardinia	Asinara	Fornelli	Collector(s): S. Knoll	1	1	individuals
GFBF_0025	PreservedSpecimen	2024-10-15	Gerinia honoraria	Animalia; Arthropoda; Insecta; Lepidoptera;	Animalia	Arthropoda	Insecta	Lepidoptera	Geometridae	Gerinia	honoraria		([Denis & Schiffermüller], 1775)	species	S. Scalercio and S. La Cava	41.2474	9.42313	WGS84	La Maddalena	Italy	IT	Sassari	Sardinia	La Maddalena	La Maddalena	Collector(s): S. Knoll	1	1	individuals
GFBF_0026	PreservedSpecimen	2024-04-05	Gerinia honoraria	Animalia; Arthropoda; Insecta; Lepidoptera;	Animalia	Arthropoda	Insecta	Lepidoptera	Geometridae	Gerinia	honoraria		([Denis & Schiffermüller], 1775)	species	S. Scalercio and S. La Cava	40.9987	8.24345	WGS84	Asinara	Italy	IT	Sassari	Sardinia	Asinara	Fornelli	Collector(s): S. Knoll	2	2	individuals
GFBF_0027	PreservedSpecimen	2024-05-28	Gerinia honoraria	Animalia; Arthropoda; Insecta; Lepidoptera;	Animalia	Arthropoda	Insecta	Lepidoptera	Geometridae	Gerinia	honoraria		([Denis & Schiffermüller], 1775)	species	S. Scalercio and S. La Cava	40.9987	8.24345	WGS84	Asinara	Italy	IT	Sassari	Sardinia	Asinara	Fornelli	Collector(s): S. Knoll	5	5	individuals
GFBF_0028	PreservedSpecimen	2024-10-29	Gerinia honoraria	Animalia; Arthropoda; Insecta; Lepidoptera;	Animalia	Arthropoda	Insecta	Lepidoptera	Geometridae	Gerinia	honoraria		([Denis & Schiffermüller], 1775)	species	S. Scalercio and S. La Cava	40.9987	8.24345	WGS84	Asinara	Italy	IT	Sassari	Sardinia	Asinara	Fornelli	Collector(s): S. Knoll	3	3	individuals
GFBF_0029	PreservedSpecimen	2024-10-15	Compsoptera opacaria	Animalia; Arthropoda; Insecta; Lepidoptera;	Animalia	Arthropoda	Insecta	Lepidoptera	Geometridae	Compsoptera	opacaria		(Hübner, 1819)	species	S. Scalercio and S. La Cava	41.2474	9.42313	WGS84	La Maddalena	Italy	IT	Sassari	Sardinia	La Maddalena	La Maddalena	Collector(s): S. Knoll	3	3	individuals
GFBF_0030	PreservedSpecimen	2024-10-11	Compsoptera opacaria	Animalia; Arthropoda; Insecta; Lepidoptera;	Animalia	Arthropoda	Insecta	Lepidoptera	Geometridae	Compsoptera	opacaria		(Hübner, 1819)	species	S. Scalercio and S. La Cava	40.9987	8.24345	WGS84	Asinara	Italy	IT	Sassari	Sardinia	Asinara	Fornelli	Collector(s): S. Knoll	1	1	individuals
GFBF_0031	PreservedSpecimen	2024-10-29	Compsoptera opacaria	Animalia; Arthropoda; Insecta; Lepidoptera;	Animalia	Arthropoda	Insecta	Lepidoptera	Geometridae	Compsoptera	opacaria		(Hübner, 1819)	species	S. Scalercio and S. La Cava	40.9987	8.24345	WGS84	Asinara	Italy	IT	Sassari	Sardinia	Asinara	Fornelli	Collector(s): S. Knoll	3	3	individuals
GFBF_0032	PreservedSpecimen	2024-04-12	Charissa corsica	Animalia; Arthropoda; Insecta; Lepidoptera;	Animalia	Arthropoda	Insecta	Lepidoptera	Geometridae	Charissa	corsica		(Oberthür, 1913)	species	S. Scalercio and S. La Cava	41.2474	9.42313	WGS84	La Maddalena	Italy	IT	Sassari	Sardinia	La Maddalena	La Maddalena	Collector(s): S. Knoll	2	2	individuals
GFBF_0033	PreservedSpecimen	2024-10-15	Charissa corsica	Animalia; Arthropoda; Insecta; Lepidoptera;	Animalia	Arthropoda	Insecta	Lepidoptera	Geometridae	Charissa	corsica		(Oberthür, 1913)	species	S. Scalercio and S. La Cava	41.2474	9.42313	WGS84	La Maddalena	Italy	IT	Sassari	Sardinia	La Maddalena	La Maddalena	Collector(s): S. Knoll	5	5	individuals
GFBF_0034	PreservedSpecimen	2024-04-05	Charissa corsica	Animalia; Arthropoda; Insecta; Lepidoptera;	Animalia	Arthropoda	Insecta	Lepidoptera	Geometridae	Charissa	corsica		(Oberthür, 1913)	species	S. Scalercio and S. La Cava	40.9987	8.24345	WGS84	Asinara	Italy	IT	Sassari	Sardinia	Asinara	Fornelli	Collector(s): S. Knoll	2	2	individuals
GFBF_0035	PreservedSpecimen	2024-05-28	Charissa corsica	Animalia; Arthropoda; Insecta; Lepidoptera;	Animalia	Arthropoda	Insecta	Lepidoptera	Geometridae	Charissa	corsica		(Oberthür, 1913)	species	S. Scalercio and S. La Cava	40.9987	8.24345	WGS84	Asinara	Italy	IT	Sassari	Sardinia	Asinara	Fornelli	Collector(s): S. Knoll	8	8	individuals
GFBF_0036	PreservedSpecimen	2024-06-26	Charissa corsica	Animalia; Arthropoda; Insecta; Lepidoptera;	Animalia	Arthropoda	Insecta	Lepidoptera	Geometridae	Charissa	corsica		(Oberthür, 1913)	species	S. Scalercio and S. La Cava	40.9987	8.24345	WGS84	Asinara	Italy	IT	Sassari	Sardinia	Asinara	Fornelli	Collector(s): S. Knoll	2	2	individuals
GFBF_0037	PreservedSpecimen	2024-07-26	Charissa corsica	Animalia; Arthropoda; Insecta; Lepidoptera;	Animalia	Arthropoda	Insecta	Lepidoptera	Geometridae	Charissa	corsica		(Oberthür, 1913)	species	S. Scalercio and S. La Cava	40.9987	8.24345	WGS84	Asinara	Italy	IT	Sassari	Sardinia	Asinara	Fornelli	Collector(s): S. Knoll	1	1	individuals
GFBF_0038	PreservedSpecimen	2024-10-29	Charissa corsica	Animalia; Arthropoda; Insecta; Lepidoptera;	Animalia	Arthropoda	Insecta	Lepidoptera	Geometridae	Charissa	corsica		(Oberthür, 1913)	species	S. Scalercio and S. La Cava	40.9987	8.24345	WGS84	Asinara	Italy	IT	Sassari	Sardinia	Asinara	Fornelli	Collector(s): S. Knoll	2	2	individuals
GFBF_0039	PreservedSpecimen	2024-04-05	Aspitates ochrearia	Animalia; Arthropoda; Insecta; Lepidoptera;	Animalia	Arthropoda	Insecta	Lepidoptera	Geometridae	Aspitates	ochrearia		(Rossi, 1794)	species	S. Scalercio and S. La Cava	40.9987	8.24345	WGS84	Asinara	Italy	IT	Sassari	Sardinia	Asinara	Fornelli	Collector(s): S. Knoll	8	8	individuals
GFBF_0040	PreservedSpecimen	2024-10-11	Aspitates ochrearia	Animalia; Arthropoda; Insecta; Lepidoptera;	Animalia	Arthropoda	Insecta	Lepidoptera	Geometridae	Aspitates	ochrearia		(Rossi, 1794)	species	S. Scalercio and S. La Cava	40.9987	8.24345	WGS84	Asinara	Italy	IT	Sassari	Sardinia	Asinara	Fornelli	Collector(s): S. Knoll	4	4	individuals
GFBF_0041	PreservedSpecimen	2024-10-29	Aspitates ochrearia	Animalia; Arthropoda; Insecta; Lepidoptera;	Animalia	Arthropoda	Insecta	Lepidoptera	Geometridae	Aspitates	ochrearia		(Rossi, 1794)	species	S. Scalercio and S. La Cava	40.9987	8.24345	WGS84	Asinara	Italy	IT	Sassari	Sardinia	Asinara	Fornelli	Collector(s): S. Knoll	1	1	individuals
GFBF_0042	PreservedSpecimen	2024-05-23	Menophra abruptaria	Animalia; Arthropoda; Insecta; Lepidoptera;	Animalia	Arthropoda	Insecta	Lepidoptera	Geometridae	Menophra	abruptaria		(Thunberg, 1972)	species	S. Scalercio and S. La Cava	41.2474	9.42313	WGS84	La Maddalena	Italy	IT	Sassari	Sardinia	La Maddalena	La Maddalena	Collector(s): S. Knoll	1	1	individuals
GFBF_0043	PreservedSpecimen	2024-10-15	Menophra abruptaria	Animalia; Arthropoda; Insecta; Lepidoptera;	Animalia	Arthropoda	Insecta	Lepidoptera	Geometridae	Menophra	abruptaria		(Thunberg, 1972)	species	S. Scalercio and S. La Cava	41.2474	9.42313	WGS84	La Maddalena	Italy	IT	Sassari	Sardinia	La Maddalena	La Maddalena	Collector(s): S. Knoll	1	1	individuals
GFBF_0044	PreservedSpecimen	2024-10-29	Menophra abruptaria	Animalia; Arthropoda; Insecta; Lepidoptera;	Animalia	Arthropoda	Insecta	Lepidoptera	Geometridae	Menophra	abruptaria		(Thunberg, 1972)	species	S. Scalercio and S. La Cava	40.9987	8.24345	WGS84	Asinara	Italy	IT	Sassari	Sardinia	Asinara	Fornelli	Collector(s): S. Knoll	1	1	individuals
GFBF_0045	PreservedSpecimen	2024-04-05	Menophra japygiaria	Animalia; Arthropoda; Insecta; Lepidoptera;	Animalia	Arthropoda	Insecta	Lepidoptera	Geometridae	Menophra	japygiaria		(O. Costa, 1849)	species	S. Scalercio and S. La Cava	40.9987	8.24345	WGS84	Asinara	Italy	IT	Sassari	Sardinia	Asinara	Fornelli	Collector(s): S. Knoll	6	6	individuals
GFBF_0046	PreservedSpecimen	2024-07-26	Menophra japygiaria	Animalia; Arthropoda; Insecta; Lepidoptera;	Animalia	Arthropoda	Insecta	Lepidoptera	Geometridae	Menophra	japygiaria		(O. Costa, 1849)	species	S. Scalercio and S. La Cava	40.9987	8.24345	WGS84	Asinara	Italy	IT	Sassari	Sardinia	Asinara	Fornelli	Collector(s): S. Knoll	4	4	individuals
GFBF_0047	PreservedSpecimen	2024-10-29	Menophra japygiaria	Animalia; Arthropoda; Insecta; Lepidoptera;	Animalia	Arthropoda	Insecta	Lepidoptera	Geometridae	Menophra	japygiaria		(O. Costa, 1849)	species	S. Scalercio and S. La Cava	40.9987	8.24345	WGS84	Asinara	Italy	IT	Sassari	Sardinia	Asinara	Fornelli	Collector(s): S. Knoll	2	2	individuals
GFBF_0048	PreservedSpecimen	2024-08-28	Ekboarmia atlanticaria	Animalia; Arthropoda; Insecta; Lepidoptera;	Animalia	Arthropoda	Insecta	Lepidoptera	Geometridae	Ekboarmia	atlanticaria		(Staudinger, 1859)	species	S. Scalercio and S. La Cava	41.2474	9.42313	WGS84	La Maddalena	Italy	IT	Sassari	Sardinia	La Maddalena	La Maddalena	Collector(s): S. Knoll	1	1	individuals
GFBF_0049	PreservedSpecimen	2024-10-15	Ekboarmia atlanticaria	Animalia; Arthropoda; Insecta; Lepidoptera;	Animalia	Arthropoda	Insecta	Lepidoptera	Geometridae	Ekboarmia	atlanticaria		(Staudinger, 1859)	species	S. Scalercio and S. La Cava	41.2474	9.42313	WGS84	La Maddalena	Italy	IT	Sassari	Sardinia	La Maddalena	La Maddalena	Collector(s): S. Knoll	1	1	individuals
GFBF_0050	PreservedSpecimen	2024-10-15	Sardocyrnia bastelicaria	Animalia; Arthropoda; Insecta; Lepidoptera;	Animalia	Arthropoda	Insecta	Lepidoptera	Geometridae	Sardocyrnia	bastelicaria		(Bellier, 1862)	species	S. Scalercio and S. La Cava	41.2474	9.42313	WGS84	La Maddalena	Italy	IT	Sassari	Sardinia	La Maddalena	La Maddalena	Collector(s): S. Knoll	1	1	individuals
GFBF_0051	PreservedSpecimen	2024-04-12	Peribatodes rhomboidaria	Animalia; Arthropoda; Insecta; Lepidoptera;	Animalia	Arthropoda	Insecta	Lepidoptera	Geometridae	Peribatodes	rhomboidaria		(Denis & Schiffermüller, 1775)	species	S. Scalercio and S. La Cava	41.2474	9.42313	WGS84	La Maddalena	Italy	IT	Sassari	Sardinia	La Maddalena	La Maddalena	Collector(s): S. Knoll	1	1	individuals
GFBF_0052	PreservedSpecimen	2024-10-15	Peribatodes rhomboidaria	Animalia; Arthropoda; Insecta; Lepidoptera;	Animalia	Arthropoda	Insecta	Lepidoptera	Geometridae	Peribatodes	rhomboidaria		(Denis & Schiffermüller, 1775)	species	S. Scalercio and S. La Cava	41.2474	9.42313	WGS84	La Maddalena	Italy	IT	Sassari	Sardinia	La Maddalena	La Maddalena	Collector(s): S. Knoll	1	1	individuals
GFBF_0053	PreservedSpecimen	2024-08-28	Thepronia nuragica	Animalia; Arthropoda; Insecta; Lepidoptera;	Animalia	Arthropoda	Insecta	Lepidoptera	Geometridae	Thepronia	nuragica		Fiumi, Flamigni, Zilli & Hausmann, 2013	species	S. Scalercio and S. La Cava	41.2474	9.42313	WGS84	La Maddalena	Italy	IT	Sassari	Sardinia	La Maddalena	La Maddalena	Collector(s): S. Knoll	11	11	individuals
GFBF_0054	PreservedSpecimen	2024-06-26	Idaea rusticata	Animalia; Arthropoda; Insecta; Lepidoptera;	Animalia	Arthropoda	Insecta	Lepidoptera	Geometridae	Idaea	rusticata		([Denis & Schiffermüller], 1775)	species	S. Scalercio and S. La Cava	40.9987	8.24345	WGS84	Asinara	Italy	IT	Sassari	Sardinia	Asinara	Fornelli	Collector(s): S. Knoll	1	1	individuals
GFBF_0055	PreservedSpecimen	2024-10-11	Idaea attenuaria	Animalia; Arthropoda; Insecta; Lepidoptera;	Animalia	Arthropoda	Insecta	Lepidoptera	Geometridae	Idaea	attenuaria		(Rambur, 1833)	species	S. Scalercio and S. La Cava	40.9987	8.24345	WGS84	Asinara	Italy	IT	Sassari	Sardinia	Asinara	Fornelli	Collector(s): S. Knoll	3	3	individuals
GFBF_0056	PreservedSpecimen	2024-05-23	Idaea elongaria	Animalia; Arthropoda; Insecta; Lepidoptera;	Animalia	Arthropoda	Insecta	Lepidoptera	Geometridae	Idaea	elongaria		(Rambur, 1833)	species	S. Scalercio and S. La Cava	41.2474	9.42313	WGS84	La Maddalena	Italy	IT	Sassari	Sardinia	La Maddalena	La Maddalena	Collector(s): S. Knoll	1	1	individuals
GFBF_0057	PreservedSpecimen	2024-08-28	Idaea elongaria	Animalia; Arthropoda; Insecta; Lepidoptera;	Animalia	Arthropoda	Insecta	Lepidoptera	Geometridae	Idaea	elongaria		(Rambur, 1833)	species	S. Scalercio and S. La Cava	41.2474	9.42313	WGS84	La Maddalena	Italy	IT	Sassari	Sardinia	La Maddalena	La Maddalena	Collector(s): S. Knoll	1	1	individuals
GFBF_0058	PreservedSpecimen	2024-08-22	Idaea elongaria	Animalia; Arthropoda; Insecta; Lepidoptera;	Animalia	Arthropoda	Insecta	Lepidoptera	Geometridae	Idaea	elongaria		(Rambur, 1833)	species	S. Scalercio and S. La Cava	40.9987	8.24345	WGS84	Asinara	Italy	IT	Sassari	Sardinia	Asinara	Fornelli	Collector(s): S. Knoll	8	8	individuals
GFBF_0059	PreservedSpecimen	2024-06-26	Idaea elongaria	Animalia; Arthropoda; Insecta; Lepidoptera;	Animalia	Arthropoda	Insecta	Lepidoptera	Geometridae	Idaea	elongaria		(Rambur, 1833)	species	S. Scalercio and S. La Cava	40.9987	8.24345	WGS84	Asinara	Italy	IT	Sassari	Sardinia	Asinara	Fornelli	Collector(s): S. Knoll	9	9	individuals
GFBF_0060	PreservedSpecimen	2024-07-26	Idaea elongaria	Animalia; Arthropoda; Insecta; Lepidoptera;	Animalia	Arthropoda	Insecta	Lepidoptera	Geometridae	Idaea	elongaria		(Rambur, 1833)	species	S. Scalercio and S. La Cava	40.9987	8.24345	WGS84	Asinara	Italy	IT	Sassari	Sardinia	Asinara	Fornelli	Collector(s): S. Knoll	5	5	individuals
GFBF_0061	PreservedSpecimen	2024-08-22	Idaea elongaria	Animalia; Arthropoda; Insecta; Lepidoptera;	Animalia	Arthropoda	Insecta	Lepidoptera	Geometridae	Idaea	elongaria		(Rambur, 1833)	species	S. Scalercio and S. La Cava	40.9987	8.24345	WGS84	Asinara	Italy	IT	Sassari	Sardinia	Asinara	Fornelli	Collector(s): S. Knoll	1	1	individuals
GFBF_0062	PreservedSpecimen	2024-08-28	Idaea longaria	Animalia; Arthropoda; Insecta; Lepidoptera;	Animalia	Arthropoda	Insecta	Lepidoptera	Geometridae	Idaea	longaria		(Herrich-Schäffer, [1852])	species	S. Scalercio and S. La Cava	41.2474	9.42313	WGS84	La Maddalena	Italy	IT	Sassari	Sardinia	La Maddalena	La Maddalena	Collector(s): S. Knoll	1	1	individuals
GFBF_0063	PreservedSpecimen	2024-04-05	Idaea longaria	Animalia; Arthropoda; Insecta; Lepidoptera;	Animalia	Arthropoda	Insecta	Lepidoptera	Geometridae	Idaea	longaria		(Herrich-Schäffer, [1852])	species	S. Scalercio and S. La Cava	40.9987	8.24345	WGS84	Asinara	Italy	IT	Sassari	Sardinia	Asinara	Fornelli	Collector(s): S. Knoll	1	1	individuals
GFBF_0064	PreservedSpecimen	2024-05-28	Idaea longaria	Animalia; Arthropoda; Insecta; Lepidoptera;	Animalia	Arthropoda	Insecta	Lepidoptera	Geometridae	Idaea	longaria		(Herrich-Schäffer, [1852])	species	S. Scalercio and S. La Cava	40.9987	8.24345	WGS84	Asinara	Italy	IT	Sassari	Sardinia	Asinara	Fornelli	Collector(s): S. Knoll	1	1	individuals
GFBF_0065	PreservedSpecimen	2024-10-11	Idaea longaria	Animalia; Arthropoda; Insecta; Lepidoptera;	Animalia	Arthropoda	Insecta	Lepidoptera	Geometridae	Idaea	longaria		(Herrich-Schäffer, [1852])	species	S. Scalercio and S. La Cava	40.9987	8.24345	WGS84	Asinara	Italy	IT	Sassari	Sardinia	Asinara	Fornelli	Collector(s): S. Knoll	7	7	individuals
GFBF_0066	PreservedSpecimen	2024-10-29	Idaea longaria	Animalia; Arthropoda; Insecta; Lepidoptera;	Animalia	Arthropoda	Insecta	Lepidoptera	Geometridae	Idaea	longaria		(Herrich-Schäffer, [1852])	species	S. Scalercio and S. La Cava	40.9987	8.24345	WGS84	Asinara	Italy	IT	Sassari	Sardinia	Asinara	Fornelli	Collector(s): S. Knoll	1	1	individuals
GFBF_0067	PreservedSpecimen	2024-08-28	Idaea seriata	Animalia; Arthropoda; Insecta; Lepidoptera;	Animalia	Arthropoda	Insecta	Lepidoptera	Geometridae	Idaea	seriata		(Schrank, 1802)	species	S. Scalercio and S. La Cava	41.2474	9.42313	WGS84	La Maddalena	Italy	IT	Sassari	Sardinia	La Maddalena	La Maddalena	Collector(s): S. Knoll	1	1	individuals
GFBF_0068	PreservedSpecimen	2024-05-28	Idaea seriata	Animalia; Arthropoda; Insecta; Lepidoptera;	Animalia	Arthropoda	Insecta	Lepidoptera	Geometridae	Idaea	seriata		(Schrank, 1802)	species	S. Scalercio and S. La Cava	40.9987	8.24345	WGS84	Asinara	Italy	IT	Sassari	Sardinia	Asinara	Fornelli	Collector(s): S. Knoll	48	48	individuals
GFBF_0069	PreservedSpecimen	2024-08-22	Idaea seriata	Animalia; Arthropoda; Insecta; Lepidoptera;	Animalia	Arthropoda	Insecta	Lepidoptera	Geometridae	Idaea	seriata		(Schrank, 1802)	species	S. Scalercio and S. La Cava	40.9987	8.24345	WGS84	Asinara	Italy	IT	Sassari	Sardinia	Asinara	Fornelli	Collector(s): S. Knoll	2	2	individuals
GFBF_0070	PreservedSpecimen	2024-10-11	Idaea seriata	Animalia; Arthropoda; Insecta; Lepidoptera;	Animalia	Arthropoda	Insecta	Lepidoptera	Geometridae	Idaea	seriata		(Schrank, 1802)	species	S. Scalercio and S. La Cava	40.9987	8.24345	WGS84	Asinara	Italy	IT	Sassari	Sardinia	Asinara	Fornelli	Collector(s): S. Knoll	3	3	individuals
GFBF_0071	PreservedSpecimen	2024-06-26	Idaea seriata	Animalia; Arthropoda; Insecta; Lepidoptera;	Animalia	Arthropoda	Insecta	Lepidoptera	Geometridae	Idaea	seriata		(Schrank, 1802)	species	S. Scalercio and S. La Cava	40.9987	8.24345	WGS84	Asinara	Italy	IT	Sassari	Sardinia	Asinara	Fornelli	Collector(s): S. Knoll	5	5	individuals
GFBF_0072	PreservedSpecimen	2024-07-26	Idaea seriata	Animalia; Arthropoda; Insecta; Lepidoptera;	Animalia	Arthropoda	Insecta	Lepidoptera	Geometridae	Idaea	seriata		(Schrank, 1802)	species	S. Scalercio and S. La Cava	40.9987	8.24345	WGS84	Asinara	Italy	IT	Sassari	Sardinia	Asinara	Fornelli	Collector(s): S. Knoll	2	2	individuals
GFBF_0073	PreservedSpecimen	2024-06-20	Idaea infirmaria	Animalia; Arthropoda; Insecta; Lepidoptera;	Animalia	Arthropoda	Insecta	Lepidoptera	Geometridae	Idaea	infirmaria		(Rambur, 1833)	species	S. Scalercio and S. La Cava	41.2474	9.42313	WGS84	La Maddalena	Italy	IT	Sassari	Sardinia	La Maddalena	La Maddalena	Collector(s): S. Knoll	1	1	individuals
GFBF_0074	PreservedSpecimen	2024-08-28	Idaea infirmaria	Animalia; Arthropoda; Insecta; Lepidoptera;	Animalia	Arthropoda	Insecta	Lepidoptera	Geometridae	Idaea	infirmaria		(Rambur, 1833)	species	S. Scalercio and S. La Cava	41.2474	9.42313	WGS84	La Maddalena	Italy	IT	Sassari	Sardinia	La Maddalena	La Maddalena	Collector(s): S. Knoll	2	2	individuals
GFBF_0075	PreservedSpecimen	2024-05-20	Idaea infirmaria	Animalia; Arthropoda; Insecta; Lepidoptera;	Animalia	Arthropoda	Insecta	Lepidoptera	Geometridae	Idaea	infirmaria		(Rambur, 1833)	species	S. Scalercio and S. La Cava	40.9987	8.24345	WGS84	Asinara	Italy	IT	Sassari	Sardinia	Asinara	Fornelli	Collector(s): S. Knoll	1	1	individuals
GFBF_0076	PreservedSpecimen	2024-06-26	Idaea infirmaria	Animalia; Arthropoda; Insecta; Lepidoptera;	Animalia	Arthropoda	Insecta	Lepidoptera	Geometridae	Idaea	infirmaria		(Rambur, 1833)	species	S. Scalercio and S. La Cava	40.9987	8.24345	WGS84	Asinara	Italy	IT	Sassari	Sardinia	Asinara	Fornelli	Collector(s): S. Knoll	3	3	individuals
GFBF_0077	PreservedSpecimen	2024-07-26	Idaea infirmaria	Animalia; Arthropoda; Insecta; Lepidoptera;	Animalia	Arthropoda	Insecta	Lepidoptera	Geometridae	Idaea	infirmaria		(Rambur, 1833)	species	S. Scalercio and S. La Cava	40.9987	8.24345	WGS84	Asinara	Italy	IT	Sassari	Sardinia	Asinara	Fornelli	Collector(s): S. Knoll	2	2	individuals
GFBF_0078	PreservedSpecimen	2024-04-12	Idaea distinctaria	Animalia; Arthropoda; Insecta; Lepidoptera;	Animalia	Arthropoda	Insecta	Lepidoptera	Geometridae	Idaea	distinctaria		(Boisduval, 1840)	species	S. Scalercio and S. La Cava	41.2474	9.42313	WGS84	La Maddalena	Italy	IT	Sassari	Sardinia	La Maddalena	La Maddalena	Collector(s): S. Knoll	1	1	individuals
GFBF_0079	PreservedSpecimen	2024-06-20	Idaea distinctaria	Animalia; Arthropoda; Insecta; Lepidoptera;	Animalia	Arthropoda	Insecta	Lepidoptera	Geometridae	Idaea	distinctaria		(Boisduval, 1840)	species	S. Scalercio and S. La Cava	41.2474	9.42313	WGS84	La Maddalena	Italy	IT	Sassari	Sardinia	La Maddalena	La Maddalena	Collector(s): S. Knoll	2	2	individuals
GFBF_0080	PreservedSpecimen	2024-08-28	Idaea distinctaria	Animalia; Arthropoda; Insecta; Lepidoptera;	Animalia	Arthropoda	Insecta	Lepidoptera	Geometridae	Idaea	distinctaria		(Boisduval, 1840)	species	S. Scalercio and S. La Cava	41.2474	9.42313	WGS84	La Maddalena	Italy	IT	Sassari	Sardinia	La Maddalena	La Maddalena	Collector(s): S. Knoll	5	5	individuals
GFBF_0081	PreservedSpecimen	2024-08-28	Idaea predotaria	Animalia; Arthropoda; Insecta; Lepidoptera;	Animalia	Arthropoda	Insecta	Lepidoptera	Geometridae	Idaea	predotaria		(Hartig, 1952)	species	S. Scalercio and S. La Cava	41.2474	9.42313	WGS84	La Maddalena	Italy	IT	Sassari	Sardinia	La Maddalena	La Maddalena	Collector(s): S. Knoll	4	4	individuals
GFBF_0082	PreservedSpecimen	2024-08-22	Idaea predotaria	Animalia; Arthropoda; Insecta; Lepidoptera;	Animalia	Arthropoda	Insecta	Lepidoptera	Geometridae	Idaea	predotaria		(Hartig, 1952)	species	S. Scalercio and S. La Cava	40.9987	8.24345	WGS84	Asinara	Italy	IT	Sassari	Sardinia	Asinara	Fornelli	Collector(s): S. Knoll	1	1	individuals
GFBF_0083	PreservedSpecimen	2024-08-28	Scopula imitaria	Animalia; Arthropoda; Insecta; Lepidoptera;	Animalia	Arthropoda	Insecta	Lepidoptera	Geometridae	Scopula	imitaria		(Hübner, [1799])	species	S. Scalercio and S. La Cava	41.2474	9.42313	WGS84	La Maddalena	Italy	IT	Sassari	Sardinia	La Maddalena	La Maddalena	Collector(s): S. Knoll	1	1	individuals
GFBF_0084	PreservedSpecimen	2024-04-05	Scopula imitaria	Animalia; Arthropoda; Insecta; Lepidoptera;	Animalia	Arthropoda	Insecta	Lepidoptera	Geometridae	Scopula	imitaria		(Hübner, [1799])	species	S. Scalercio and S. La Cava	40.9987	8.24345	WGS84	Asinara	Italy	IT	Sassari	Sardinia	Asinara	Fornelli	Collector(s): S. Knoll	3	3	individuals
GFBF_0085	PreservedSpecimen	2024-05-28	Scopula imitaria	Animalia; Arthropoda; Insecta; Lepidoptera;	Animalia	Arthropoda	Insecta	Lepidoptera	Geometridae	Scopula	imitaria		(Hübner, [1799])	species	S. Scalercio and S. La Cava	40.9987	8.24345	WGS84	Asinara	Italy	IT	Sassari	Sardinia	Asinara	Fornelli	Collector(s): S. Knoll	1	1	individuals
GFBF_0086	PreservedSpecimen	2024-06-26	Scopula imitaria	Animalia; Arthropoda; Insecta; Lepidoptera;	Animalia	Arthropoda	Insecta	Lepidoptera	Geometridae	Scopula	imitaria		(Hübner, [1799])	species	S. Scalercio and S. La Cava	40.9987	8.24345	WGS84	Asinara	Italy	IT	Sassari	Sardinia	Asinara	Fornelli	Collector(s): S. Knoll	8	8	individuals
GFBF_0087	PreservedSpecimen	2024-07-26	Scopula imitaria	Animalia; Arthropoda; Insecta; Lepidoptera;	Animalia	Arthropoda	Insecta	Lepidoptera	Geometridae	Scopula	imitaria		(Hübner, [1799])	species	S. Scalercio and S. La Cava	40.9987	8.24345	WGS84	Asinara	Italy	IT	Sassari	Sardinia	Asinara	Fornelli	Collector(s): S. Knoll	1	1	individuals
GFBF_0088	PreservedSpecimen	2024-10-11	Scopula imitaria	Animalia; Arthropoda; Insecta; Lepidoptera;	Animalia	Arthropoda	Insecta	Lepidoptera	Geometridae	Scopula	imitaria		(Hübner, [1799])	species	S. Scalercio and S. La Cava	40.9987	8.24345	WGS84	Asinara	Italy	IT	Sassari	Sardinia	Asinara	Fornelli	Collector(s): S. Knoll	2	2	individuals
GFBF_0089	PreservedSpecimen	2024-10-29	Scopula minorata	Animalia; Arthropoda; Insecta; Lepidoptera;	Animalia	Arthropoda	Insecta	Lepidoptera	Geometridae	Scopula	minorata		(Boisduval, 1833)	species	S. Scalercio and S. La Cava	40.9987	8.24345	WGS84	Asinara	Italy	IT	Sassari	Sardinia	Asinara	Fornelli	Collector(s): S. Knoll	1	1	individuals
GFBF_0090	PreservedSpecimen	2024-10-15	Scopula asellaria	Animalia; Arthropoda; Insecta; Lepidoptera;	Animalia	Arthropoda	Insecta	Lepidoptera	Geometridae	Scopula	asellaria		(Herrich-Schäffer, 1847)	species	S. Scalercio and S. La Cava	41.2474	9.42313	WGS84	La Maddalena	Italy	IT	Sassari	Sardinia	La Maddalena	La Maddalena	Collector(s): S. Knoll	1	1	individuals
GFBF_0091	PreservedSpecimen	2024-06-20	Cyclophora puppillaria	Animalia; Arthropoda; Insecta; Lepidoptera;	Animalia	Arthropoda	Insecta	Lepidoptera	Geometridae	Cyclophora	puppillaria		(Hübner, [1799])	species	S. Scalercio and S. La Cava	41.2474	9.42313	WGS84	La Maddalena	Italy	IT	Sassari	Sardinia	La Maddalena	La Maddalena	Collector(s): S. Knoll	8	8	individuals
GFBF_0092	PreservedSpecimen	2024-08-28	Cyclophora puppillaria	Animalia; Arthropoda; Insecta; Lepidoptera;	Animalia	Arthropoda	Insecta	Lepidoptera	Geometridae	Cyclophora	puppillaria		(Hübner, [1799])	species	S. Scalercio and S. La Cava	41.2474	9.42313	WGS84	La Maddalena	Italy	IT	Sassari	Sardinia	La Maddalena	La Maddalena	Collector(s): S. Knoll	1	1	individuals
GFBF_0093	PreservedSpecimen	2024-10-15	Rhodometra sacraria	Animalia; Arthropoda; Insecta; Lepidoptera;	Animalia	Arthropoda	Insecta	Lepidoptera	Geometridae	Rhodometra	sacraria		(Linnaeus, 1767)	species	S. Scalercio and S. La Cava	41.2474	9.42313	WGS84	La Maddalena	Italy	IT	Sassari	Sardinia	La Maddalena	La Maddalena	Collector(s): S. Knoll	1	1	individuals
GFBF_0094	PreservedSpecimen	2024-10-11	Rhodometra sacraria	Animalia; Arthropoda; Insecta; Lepidoptera;	Animalia	Arthropoda	Insecta	Lepidoptera	Geometridae	Rhodometra	sacraria		(Linnaeus, 1767)	species	S. Scalercio and S. La Cava	40.9987	8.24345	WGS84	Asinara	Italy	IT	Sassari	Sardinia	Asinara	Fornelli	Collector(s): S. Knoll	1	1	individuals
GFBF_0095	PreservedSpecimen	2024-10-29	Rhodometra sacraria	Animalia; Arthropoda; Insecta; Lepidoptera;	Animalia	Arthropoda	Insecta	Lepidoptera	Geometridae	Rhodometra	sacraria		(Linnaeus, 1767)	species	S. Scalercio and S. La Cava	40.9987	8.24345	WGS84	Asinara	Italy	IT	Sassari	Sardinia	Asinara	Fornelli	Collector(s): S. Knoll	2	2	individuals
GFBF_0096	PreservedSpecimen	2024-10-29	Scotopteryx proximaria	Animalia; Arthropoda; Insecta; Lepidoptera;	Animalia	Arthropoda	Insecta	Lepidoptera	Geometridae	Scotopteryx	proximaria		(Rambur, 1833)	species	S. Scalercio and S. La Cava	40.9987	8.24345	WGS84	Asinara	Italy	IT	Sassari	Sardinia	Asinara	Fornelli	Collector(s): S. Knoll	4	4	individuals
GFBF_0097	PreservedSpecimen	2024-11-08	Scotopteryx proximaria	Animalia; Arthropoda; Insecta; Lepidoptera;	Animalia	Arthropoda	Insecta	Lepidoptera	Geometridae	Scotopteryx	proximaria		(Rambur, 1833)	species	S. Scalercio and S. La Cava	40.9987	8.24345	WGS84	Asinara	Italy	IT	Sassari	Sardinia	Asinara	Fornelli	Collector(s): S. Knoll	1	1	individuals
GFBF_0098	PreservedSpecimen	2024-10-15	Orthonama obstipata	Animalia; Arthropoda; Insecta; Lepidoptera;	Animalia	Arthropoda	Insecta	Lepidoptera	Geometridae	Orthonama	obstipata		(Fabricius, 1794)	species	S. Scalercio and S. La Cava	41.2474	9.42313	WGS84	La Maddalena	Italy	IT	Sassari	Sardinia	La Maddalena	La Maddalena	Collector(s): S. Knoll	1	1	individuals
GFBF_0099	PreservedSpecimen	2024-04-05	Orthonama obstipata	Animalia; Arthropoda; Insecta; Lepidoptera;	Animalia	Arthropoda	Insecta	Lepidoptera	Geometridae	Orthonama	obstipata		(Fabricius, 1794)	species	S. Scalercio and S. La Cava	40.9987	8.24345	WGS84	Asinara	Italy	IT	Sassari	Sardinia	Asinara	Fornelli	Collector(s): S. Knoll	1	1	individuals
GFBF_0100	PreservedSpecimen	2024-11-08	Orthonama obstipata	Animalia; Arthropoda; Insecta; Lepidoptera;	Animalia	Arthropoda	Insecta	Lepidoptera	Geometridae	Orthonama	obstipata		(Fabricius, 1794)	species	S. Scalercio and S. La Cava	40.9987	8.24345	WGS84	Asinara	Italy	IT	Sassari	Sardinia	Asinara	Fornelli	Collector(s): S. Knoll	1	1	individuals
GFBF_0101	PreservedSpecimen	2024-04-05	Xanthorhoe sardisjuncta	Animalia; Arthropoda; Insecta; Lepidoptera;	Animalia	Arthropoda	Insecta	Lepidoptera	Geometridae	Xanthorhoe	sardisjuncta		Hausmann, 2011	species	S. Scalercio and S. La Cava	40.9987	8.24345	WGS84	Asinara	Italy	IT	Sassari	Sardinia	Asinara	Fornelli	Collector(s): S. Knoll	10	10	individuals
GFBF_0102	PreservedSpecimen	2024-10-11	Xanthorhoe sardisjuncta	Animalia; Arthropoda; Insecta; Lepidoptera;	Animalia	Arthropoda	Insecta	Lepidoptera	Geometridae	Xanthorhoe	sardisjuncta		Hausmann, 2011	species	S. Scalercio and S. La Cava	40.9987	8.24345	WGS84	Asinara	Italy	IT	Sassari	Sardinia	Asinara	Fornelli	Collector(s): S. Knoll	3	3	individuals
GFBF_0103	PreservedSpecimen	2024-10-29	Xanthorhoe sardisjuncta	Animalia; Arthropoda; Insecta; Lepidoptera;	Animalia	Arthropoda	Insecta	Lepidoptera	Geometridae	Xanthorhoe	sardisjuncta		Hausmann, 2011	species	S. Scalercio and S. La Cava	40.9987	8.24345	WGS84	Asinara	Italy	IT	Sassari	Sardinia	Asinara	Fornelli	Collector(s): S. Knoll	3	3	individuals
GFBF_0104	PreservedSpecimen	2024-11-08	Xanthorhoe sardisjuncta	Animalia; Arthropoda; Insecta; Lepidoptera;	Animalia	Arthropoda	Insecta	Lepidoptera	Geometridae	Xanthorhoe	sardisjuncta		Hausmann, 2011	species	S. Scalercio and S. La Cava	40.9987	8.24345	WGS84	Asinara	Italy	IT	Sassari	Sardinia	Asinara	Fornelli	Collector(s): S. Knoll	2	2	individuals
GFBF_0105	PreservedSpecimen	2024-04-12	Catarhoe basochesiata	Animalia; Arthropoda; Insecta; Lepidoptera;	Animalia	Arthropoda	Insecta	Lepidoptera	Geometridae	Catarhoe	basochesiata		(Duponchel, [1831])	species	S. Scalercio and S. La Cava	41.2474	9.42313	WGS84	La Maddalena	Italy	IT	Sassari	Sardinia	La Maddalena	La Maddalena	Collector(s): S. Knoll	1	1	individuals
GFBF_0106	PreservedSpecimen	2024-10-11	Catarhoe basochesiata	Animalia; Arthropoda; Insecta; Lepidoptera;	Animalia	Arthropoda	Insecta	Lepidoptera	Geometridae	Catarhoe	basochesiata		(Duponchel, [1831])	species	S. Scalercio and S. La Cava	40.9987	8.24345	WGS84	Asinara	Italy	IT	Sassari	Sardinia	Asinara	Fornelli	Collector(s): S. Knoll	17	17	individuals
GFBF_0107	PreservedSpecimen	2024-10-29	Catarhoe basochesiata	Animalia; Arthropoda; Insecta; Lepidoptera;	Animalia	Arthropoda	Insecta	Lepidoptera	Geometridae	Catarhoe	basochesiata		(Duponchel, [1831])	species	S. Scalercio and S. La Cava	40.9987	8.24345	WGS84	Asinara	Italy	IT	Sassari	Sardinia	Asinara	Fornelli	Collector(s): S. Knoll	9	9	individuals
GFBF_0108	PreservedSpecimen	2024-10-29	Larentia malvata	Animalia; Arthropoda; Insecta; Lepidoptera;	Animalia	Arthropoda	Insecta	Lepidoptera	Geometridae	Larentia	malvata		(Rambur, 1833)	species	S. Scalercio and S. La Cava	40.9987	8.24345	WGS84	Asinara	Italy	IT	Sassari	Sardinia	Asinara	Fornelli	Collector(s): S. Knoll	1	1	individuals
GFBF_0109	PreservedSpecimen	2024-04-12	Thera cupressata	Animalia; Arthropoda; Insecta; Lepidoptera;	Animalia	Arthropoda	Insecta	Lepidoptera	Geometridae	Thera	cupressata		(Geyer, [1831])	species	S. Scalercio and S. La Cava	41.2474	9.42313	WGS84	La Maddalena	Italy	IT	Sassari	Sardinia	La Maddalena	La Maddalena	Collector(s): S. Knoll	1	1	individuals
GFBF_0110	PreservedSpecimen	2024-10-15	Coenotephria ablutaria	Animalia; Arthropoda; Insecta; Lepidoptera;	Animalia	Arthropoda	Insecta	Lepidoptera	Geometridae	Coenotephria	ablutaria		(Boisduval, 1840)	species	S. Scalercio and S. La Cava	41.2474	9.42313	WGS84	La Maddalena	Italy	IT	Sassari	Sardinia	La Maddalena	La Maddalena	Collector(s): S. Knoll	13	13	individuals
GFBF_0111	PreservedSpecimen	2024-10-29	Coenotephria ablutaria	Animalia; Arthropoda; Insecta; Lepidoptera;	Animalia	Arthropoda	Insecta	Lepidoptera	Geometridae	Coenotephria	ablutaria		(Boisduval, 1840)	species	S. Scalercio and S. La Cava	40.9987	8.24345	WGS84	Asinara	Italy	IT	Sassari	Sardinia	Asinara	Fornelli	Collector(s): S. Knoll	3	3	individuals
GFBF_0112	PreservedSpecimen	2024-11-08	Coenotephria ablutaria	Animalia; Arthropoda; Insecta; Lepidoptera;	Animalia	Arthropoda	Insecta	Lepidoptera	Geometridae	Coenotephria	ablutaria		(Boisduval, 1840)	species	S. Scalercio and S. La Cava	40.9987	8.24345	WGS84	Asinara	Italy	IT	Sassari	Sardinia	Asinara	Fornelli	Collector(s): S. Knoll	1	1	individuals
GFBF_0113	PreservedSpecimen	2024-04-05	Nebula ibericata	Animalia; Arthropoda; Insecta; Lepidoptera;	Animalia	Arthropoda	Insecta	Lepidoptera	Geometridae	Nebula	ibericata		(Staudinger, 1871)	species	S. Scalercio and S. La Cava	40.9987	8.24345	WGS84	Asinara	Italy	IT	Sassari	Sardinia	Asinara	Fornelli	Collector(s): S. Knoll	25	25	individuals
GFBF_0114	PreservedSpecimen	2024-10-11	Nebula ibericata	Animalia; Arthropoda; Insecta; Lepidoptera;	Animalia	Arthropoda	Insecta	Lepidoptera	Geometridae	Nebula	ibericata		(Staudinger, 1871)	species	S. Scalercio and S. La Cava	40.9987	8.24345	WGS84	Asinara	Italy	IT	Sassari	Sardinia	Asinara	Fornelli	Collector(s): S. Knoll	4	4	individuals
GFBF_0115	PreservedSpecimen	2024-10-29	Nebula ibericata	Animalia; Arthropoda; Insecta; Lepidoptera;	Animalia	Arthropoda	Insecta	Lepidoptera	Geometridae	Nebula	ibericata		(Staudinger, 1871)	species	S. Scalercio and S. La Cava	40.9987	8.24345	WGS84	Asinara	Italy	IT	Sassari	Sardinia	Asinara	Fornelli	Collector(s): S. Knoll	6	6	individuals
GFBF_0116	PreservedSpecimen	2024-10-11	Horisme predotai	Animalia; Arthropoda; Insecta; Lepidoptera;	Animalia	Arthropoda	Insecta	Lepidoptera	Geometridae	Horisme	predotai		Bytinski-Salz, 1937	species	S. Scalercio and S. La Cava	40.9987	8.24345	WGS84	Asinara	Italy	IT	Sassari	Sardinia	Asinara	Fornelli	Collector(s): S. Knoll	1	1	individuals
GFBF_0117	PreservedSpecimen	2024-10-29	Horisme predotai	Animalia; Arthropoda; Insecta; Lepidoptera;	Animalia	Arthropoda	Insecta	Lepidoptera	Geometridae	Horisme	predotai		Bytinski-Salz, 1937	species	S. Scalercio and S. La Cava	40.9987	8.24345	WGS84	Asinara	Italy	IT	Sassari	Sardinia	Asinara	Fornelli	Collector(s): S. Knoll	12	12	individuals
GFBF_0118	PreservedSpecimen	2024-05-28	Gymnoscelis rufifasciata	Animalia; Arthropoda; Insecta; Lepidoptera;	Animalia	Arthropoda	Insecta	Lepidoptera	Geometridae	Gymnoscelis	rufifasciata		(Haworth, 1809)	species	S. Scalercio and S. La Cava	40.9987	8.24345	WGS84	Asinara	Italy	IT	Sassari	Sardinia	Asinara	Fornelli	Collector(s): S. Knoll	1	1	individuals
GFBF_0119	PreservedSpecimen	2024-08-28	Eupithecia ultimaria	Animalia; Arthropoda; Insecta; Lepidoptera;	Animalia	Arthropoda	Insecta	Lepidoptera	Geometridae	Eupithecia	ultimaria		Boisduval, 1840	species	S. Scalercio and S. La Cava	41.2474	9.42313	WGS84	La Maddalena	Italy	IT	Sassari	Sardinia	La Maddalena	La Maddalena	Collector(s): S. Knoll	1	1	individuals
GFBF_0120	PreservedSpecimen	2024-10-15	Eupithecia phoeniceata	Animalia; Arthropoda; Insecta; Lepidoptera;	Animalia	Arthropoda	Insecta	Lepidoptera	Geometridae	Eupithecia	phoeniceata		(Rambur, 1834)	species	S. Scalercio and S. La Cava	41.2474	9.42313	WGS84	La Maddalena	Italy	IT	Sassari	Sardinia	La Maddalena	La Maddalena	Collector(s): S. Knoll	1	1	individuals
GFBF_0121	PreservedSpecimen	2024-08-28	Zebeeba falsalis	Animalia; Arthropoda; Insecta; Lepidoptera;	Animalia	Arthropoda	Insecta	Lepidoptera	Erebidae	Zebeeba	falsalis		(Herrich-Schäffer, 1839)	species	S. Scalercio and S. La Cava	41.2474	9.42313	WGS84	La Maddalena	Italy	IT	Sassari	Sardinia	La Maddalena	La Maddalena	Collector(s): S. Knoll	10	10	individuals
GFBF_0122	PreservedSpecimen	2024-05-28	Hypena obsitalis	Animalia; Arthropoda; Insecta; Lepidoptera;	Animalia	Arthropoda	Insecta	Lepidoptera	Erebidae	Hypena	obsitalis		(Hübner, [1813])	species	S. Scalercio and S. La Cava	40.9987	8.24345	WGS84	Asinara	Italy	IT	Sassari	Sardinia	Asinara	Fornelli	Collector(s): S. Knoll	1	1	individuals
GFBF_0123	PreservedSpecimen	2024-07-26	Hypena lividalis	Animalia; Arthropoda; Insecta; Lepidoptera;	Animalia	Arthropoda	Insecta	Lepidoptera	Erebidae	Hypena	lividalis		(Hübner, 1790)	species	S. Scalercio and S. La Cava	40.9987	8.24345	WGS84	Asinara	Italy	IT	Sassari	Sardinia	Asinara	Fornelli	Collector(s): S. Knoll	1	1	individuals
GFBF_0124	PreservedSpecimen	2024-05-28	Ocneria atlantica	Animalia; Arthropoda; Insecta; Lepidoptera;	Animalia	Arthropoda	Insecta	Lepidoptera	Erebidae	Ocneria	atlantica		(Rambur, 1837)	species	S. Scalercio and S. La Cava	40.9987	8.24345	WGS84	Asinara	Italy	IT	Sassari	Sardinia	Asinara	Fornelli	Collector(s): S. Knoll	3	3	individuals
GFBF_0125	PreservedSpecimen	2024-06-20	Euproctis chrysorrhoea	Animalia; Arthropoda; Insecta; Lepidoptera;	Animalia	Arthropoda	Insecta	Lepidoptera	Erebidae	Euproctis	chrysorrhoea		(Linnaeus, 1758)	species	S. Scalercio and S. La Cava	41.2474	9.42313	WGS84	La Maddalena	Italy	IT	Sassari	Sardinia	La Maddalena	La Maddalena	Collector(s): S. Knoll	2	2	individuals
GFBF_0126	PreservedSpecimen	2024-10-15	Cymbalophora pudica	Animalia; Arthropoda; Insecta; Lepidoptera;	Animalia	Arthropoda	Insecta	Lepidoptera	Erebidae	Cymbalophora	pudica		(Esper, [1785])	species	S. Scalercio and S. La Cava	41.2474	9.42313	WGS84	La Maddalena	Italy	IT	Sassari	Sardinia	La Maddalena	La Maddalena	Collector(s): S. Knoll	2	2	individuals
GFBF_0127	PreservedSpecimen	2024-10-11	Cymbalophora pudica	Animalia; Arthropoda; Insecta; Lepidoptera;	Animalia	Arthropoda	Insecta	Lepidoptera	Erebidae	Cymbalophora	pudica		(Esper, [1785])	species	S. Scalercio and S. La Cava	40.9987	8.24345	WGS84	Asinara	Italy	IT	Sassari	Sardinia	Asinara	Fornelli	Collector(s): S. Knoll	11	11	individuals
GFBF_0128	PreservedSpecimen	2024-08-20	Lerautia bifasciata	Animalia; Arthropoda; Insecta; Lepidoptera;	Animalia	Arthropoda	Insecta	Lepidoptera	Erebidae	Lerautia	bifasciata		(Rambur, 1832)	species	S. Scalercio and S. La Cava	41.2474	9.42313	WGS84	La Maddalena	Italy	IT	Sassari	Sardinia	La Maddalena	La Maddalena	Collector(s): S. Knoll	4	4	individuals
GFBF_0129	PreservedSpecimen	2024-09-20	Lerautia bifasciata	Animalia; Arthropoda; Insecta; Lepidoptera;	Animalia	Arthropoda	Insecta	Lepidoptera	Erebidae	Lerautia	bifasciata		(Rambur, 1832)	species	S. Scalercio and S. La Cava	41.2474	9.42313	WGS84	La Maddalena	Italy	IT	Sassari	Sardinia	La Maddalena	La Maddalena	Collector(s): S. Knoll	1	1	individuals
GFBF_0130	PreservedSpecimen	2024-10-11	Utetheisa pulchella	Animalia; Arthropoda; Insecta; Lepidoptera;	Animalia	Arthropoda	Insecta	Lepidoptera	Erebidae	Utetheisa	pulchella		(Linnaeus, 1758)	species	S. Scalercio and S. La Cava	40.9987	8.24345	WGS84	Asinara	Italy	IT	Sassari	Sardinia	Asinara	Fornelli	Collector(s): S. Knoll	1	1	individuals
GFBF_0131	PreservedSpecimen	2024-06-20	Apaidia rufeola	Animalia; Arthropoda; Insecta; Lepidoptera;	Animalia	Arthropoda	Insecta	Lepidoptera	Erebidae	Apaidia	rufeola		(Rambur, 1832)	species	S. Scalercio and S. La Cava	41.2474	9.42313	WGS84	La Maddalena	Italy	IT	Sassari	Sardinia	La Maddalena	La Maddalena	Collector(s): S. Knoll	1	1	individuals
GFBF_0132	PreservedSpecimen	2024-08-28	Apaidia rufeola	Animalia; Arthropoda; Insecta; Lepidoptera;	Animalia	Arthropoda	Insecta	Lepidoptera	Erebidae	Apaidia	rufeola		(Rambur, 1832)	species	S. Scalercio and S. La Cava	41.2474	9.42313	WGS84	La Maddalena	Italy	IT	Sassari	Sardinia	La Maddalena	La Maddalena	Collector(s): S. Knoll	1	1	individuals
GFBF_0133	PreservedSpecimen	2024-05-28	Apaidia rufeola	Animalia; Arthropoda; Insecta; Lepidoptera;	Animalia	Arthropoda	Insecta	Lepidoptera	Erebidae	Apaidia	rufeola		(Rambur, 1832)	species	S. Scalercio and S. La Cava	40.9987	8.24345	WGS84	Asinara	Italy	IT	Sassari	Sardinia	Asinara	Fornelli	Collector(s): S. Knoll	3	3	individuals
GFBF_0134	PreservedSpecimen	2024-06-26	Apaidia rufeola	Animalia; Arthropoda; Insecta; Lepidoptera;	Animalia	Arthropoda	Insecta	Lepidoptera	Erebidae	Apaidia	rufeola		(Rambur, 1832)	species	S. Scalercio and S. La Cava	40.9987	8.24345	WGS84	Asinara	Italy	IT	Sassari	Sardinia	Asinara	Fornelli	Collector(s): S. Knoll	1	1	individuals
GFBF_0135	PreservedSpecimen	2024-07-26	Apaidia rufeola	Animalia; Arthropoda; Insecta; Lepidoptera;	Animalia	Arthropoda	Insecta	Lepidoptera	Erebidae	Apaidia	rufeola		(Rambur, 1832)	species	S. Scalercio and S. La Cava	40.9987	8.24345	WGS84	Asinara	Italy	IT	Sassari	Sardinia	Asinara	Fornelli	Collector(s): S. Knoll	8	8	individuals
GFBF_0136	PreservedSpecimen	2024-10-11	Apaidia rufeola	Animalia; Arthropoda; Insecta; Lepidoptera;	Animalia	Arthropoda	Insecta	Lepidoptera	Erebidae	Apaidia	rufeola		(Rambur, 1832)	species	S. Scalercio and S. La Cava	40.9987	8.24345	WGS84	Asinara	Italy	IT	Sassari	Sardinia	Asinara	Fornelli	Collector(s): S. Knoll	5	5	individuals
GFBF_0137	PreservedSpecimen	2024-08-22	Apaidia rufeola	Animalia; Arthropoda; Insecta; Lepidoptera;	Animalia	Arthropoda	Insecta	Lepidoptera	Erebidae	Apaidia	rufeola		(Rambur, 1832)	species	S. Scalercio and S. La Cava	40.9987	8.24345	WGS84	Asinara	Italy	IT	Sassari	Sardinia	Asinara	Fornelli	Collector(s): S. Knoll	2	2	individuals
GFBF_0138	PreservedSpecimen	2024-05-23	Eilema caniola	Animalia; Arthropoda; Insecta; Lepidoptera;	Animalia	Arthropoda	Insecta	Lepidoptera	Erebidae	Eilema	caniola		(Hübner, [1808])	species	S. Scalercio and S. La Cava	41.2474	9.42313	WGS84	La Maddalena	Italy	IT	Sassari	Sardinia	La Maddalena	La Maddalena	Collector(s): S. Knoll	2	2	individuals
GFBF_0139	PreservedSpecimen	2024-06-20	Eilema caniola	Animalia; Arthropoda; Insecta; Lepidoptera;	Animalia	Arthropoda	Insecta	Lepidoptera	Erebidae	Eilema	caniola		(Hübner, [1808])	species	S. Scalercio and S. La Cava	41.2474	9.42313	WGS84	La Maddalena	Italy	IT	Sassari	Sardinia	La Maddalena	La Maddalena	Collector(s): S. Knoll	12	12	individuals
GFBF_0140	PreservedSpecimen	2024-08-28	Eilema caniola	Animalia; Arthropoda; Insecta; Lepidoptera;	Animalia	Arthropoda	Insecta	Lepidoptera	Erebidae	Eilema	caniola		(Hübner, [1808])	species	S. Scalercio and S. La Cava	41.2474	9.42313	WGS84	La Maddalena	Italy	IT	Sassari	Sardinia	La Maddalena	La Maddalena	Collector(s): S. Knoll	2	2	individuals
GFBF_0141	PreservedSpecimen	2024-09-20	Eilema caniola	Animalia; Arthropoda; Insecta; Lepidoptera;	Animalia	Arthropoda	Insecta	Lepidoptera	Erebidae	Eilema	caniola		(Hübner, [1808])	species	S. Scalercio and S. La Cava	41.2474	9.42313	WGS84	La Maddalena	Italy	IT	Sassari	Sardinia	La Maddalena	La Maddalena	Collector(s): S. Knoll	1	1	individuals
GFBF_0142	PreservedSpecimen	2024-10-15	Eilema caniola	Animalia; Arthropoda; Insecta; Lepidoptera;	Animalia	Arthropoda	Insecta	Lepidoptera	Erebidae	Eilema	caniola		(Hübner, [1808])	species	S. Scalercio and S. La Cava	41.2474	9.42313	WGS84	La Maddalena	Italy	IT	Sassari	Sardinia	La Maddalena	La Maddalena	Collector(s): S. Knoll	11	11	individuals
GFBF_0143	PreservedSpecimen	2024-08-28	Eilema caniola	Animalia; Arthropoda; Insecta; Lepidoptera;	Animalia	Arthropoda	Insecta	Lepidoptera	Erebidae	Eilema	caniola		(Hübner, [1808])	species	S. Scalercio and S. La Cava	40.9987	8.24345	WGS84	Asinara	Italy	IT	Sassari	Sardinia	Asinara	Fornelli	Collector(s): S. Knoll	11	11	individuals
GFBF_0144	PreservedSpecimen	2024-06-26	Eilema caniola	Animalia; Arthropoda; Insecta; Lepidoptera;	Animalia	Arthropoda	Insecta	Lepidoptera	Erebidae	Eilema	caniola		(Hübner, [1808])	species	S. Scalercio and S. La Cava	40.9987	8.24345	WGS84	Asinara	Italy	IT	Sassari	Sardinia	Asinara	Fornelli	Collector(s): S. Knoll	5	5	individuals
GFBF_0145	PreservedSpecimen	2024-08-22	Eilema caniola	Animalia; Arthropoda; Insecta; Lepidoptera;	Animalia	Arthropoda	Insecta	Lepidoptera	Erebidae	Eilema	caniola		(Hübner, [1808])	species	S. Scalercio and S. La Cava	40.9987	8.24345	WGS84	Asinara	Italy	IT	Sassari	Sardinia	Asinara	Fornelli	Collector(s): S. Knoll	1	1	individuals
GFBF_0146	PreservedSpecimen	2024-10-11	Eilema caniola	Animalia; Arthropoda; Insecta; Lepidoptera;	Animalia	Arthropoda	Insecta	Lepidoptera	Erebidae	Eilema	caniola		(Hübner, [1808])	species	S. Scalercio and S. La Cava	40.9987	8.24345	WGS84	Asinara	Italy	IT	Sassari	Sardinia	Asinara	Fornelli	Collector(s): S. Knoll	26	26	individuals
GFBF_0147	PreservedSpecimen	2024-10-29	Eilema caniola	Animalia; Arthropoda; Insecta; Lepidoptera;	Animalia	Arthropoda	Insecta	Lepidoptera	Erebidae	Eilema	caniola		(Hübner, [1808])	species	S. Scalercio and S. La Cava	40.9987	8.24345	WGS84	Asinara	Italy	IT	Sassari	Sardinia	Asinara	Fornelli	Collector(s): S. Knoll	6	6	individuals
GFBF_0148	PreservedSpecimen	2024-09-20	Parascotia nisseni	Animalia; Arthropoda; Insecta; Lepidoptera;	Animalia	Arthropoda	Insecta	Lepidoptera	Erebidae	Parascotia	nisseni		Turati, 1905	species	S. Scalercio and S. La Cava	41.2474	9.42313	WGS84	La Maddalena	Italy	IT	Sassari	Sardinia	La Maddalena	La Maddalena	Collector(s): S. Knoll	1	1	individuals
GFBF_0149	PreservedSpecimen	2024-05-28	Parascotia nisseni	Animalia; Arthropoda; Insecta; Lepidoptera;	Animalia	Arthropoda	Insecta	Lepidoptera	Erebidae	Parascotia	nisseni		Turati, 1905	species	S. Scalercio and S. La Cava	40.9987	8.24345	WGS84	Asinara	Italy	IT	Sassari	Sardinia	Asinara	Fornelli	Collector(s): S. Knoll	1	1	individuals
GFBF_0150	PreservedSpecimen	2024-10-15	Eublemma elychrysi	Animalia; Arthropoda; Insecta; Lepidoptera;	Animalia	Arthropoda	Insecta	Lepidoptera	Erebidae	Eublemma	elychrysi		(Rambur, 1833)	species	S. Scalercio and S. La Cava	41.2474	9.42313	WGS84	La Maddalena	Italy	IT	Sassari	Sardinia	La Maddalena	La Maddalena	Collector(s): S. Knoll	2	2	individuals
GFBF_0151	PreservedSpecimen	2024-05-28	Eublemma elychrysi	Animalia; Arthropoda; Insecta; Lepidoptera;	Animalia	Arthropoda	Insecta	Lepidoptera	Erebidae	Eublemma	elychrysi		(Rambur, 1833)	species	S. Scalercio and S. La Cava	40.9987	8.24345	WGS84	Asinara	Italy	IT	Sassari	Sardinia	Asinara	Fornelli	Collector(s): S. Knoll	1	1	individuals
GFBF_0152	PreservedSpecimen	2024-08-22	Eublemma elychrysi	Animalia; Arthropoda; Insecta; Lepidoptera;	Animalia	Arthropoda	Insecta	Lepidoptera	Erebidae	Eublemma	elychrysi		(Rambur, 1833)	species	S. Scalercio and S. La Cava	40.9987	8.24345	WGS84	Asinara	Italy	IT	Sassari	Sardinia	Asinara	Fornelli	Collector(s): S. Knoll	1	1	individuals
GFBF_0153	PreservedSpecimen	2024-06-26	Eublemma elychrysi	Animalia; Arthropoda; Insecta; Lepidoptera;	Animalia	Arthropoda	Insecta	Lepidoptera	Erebidae	Eublemma	elychrysi		(Rambur, 1833)	species	S. Scalercio and S. La Cava	40.9987	8.24345	WGS84	Asinara	Italy	IT	Sassari	Sardinia	Asinara	Fornelli	Collector(s): S. Knoll	1	1	individuals
GFBF_0154	PreservedSpecimen	2024-05-28	Eublemma elychrysi	Animalia; Arthropoda; Insecta; Lepidoptera;	Animalia	Arthropoda	Insecta	Lepidoptera	Erebidae	Eublemma	ostrina		(Hübner, [1808])	species	S. Scalercio and S. La Cava	40.9987	8.24345	WGS84	Asinara	Italy	IT	Sassari	Sardinia	Asinara	Fornelli	Collector(s): S. Knoll	2	2	individuals
GFBF_0155	PreservedSpecimen	2024-08-22	Eublemma ostrina	Animalia; Arthropoda; Insecta; Lepidoptera;	Animalia	Arthropoda	Insecta	Lepidoptera	Erebidae	Eublemma	ostrina		(Hübner, [1808])	species	S. Scalercio and S. La Cava	40.9987	8.24345	WGS84	Asinara	Italy	IT	Sassari	Sardinia	Asinara	Fornelli	Collector(s): S. Knoll	1	1	individuals
GFBF_0156	PreservedSpecimen	2024-08-28	Eublemma scitula	Animalia; Arthropoda; Insecta; Lepidoptera;	Animalia	Arthropoda	Insecta	Lepidoptera	Erebidae	Eublemma	scitula		(Rambur, 1833)	species	S. Scalercio and S. La Cava	41.2474	9.42313	WGS84	La Maddalena	Italy	IT	Sassari	Sardinia	La Maddalena	La Maddalena	Collector(s): S. Knoll	1	1	individuals
GFBF_0157	PreservedSpecimen	2024-07-26	Eublemma scitula	Animalia; Arthropoda; Insecta; Lepidoptera;	Animalia	Arthropoda	Insecta	Lepidoptera	Erebidae	Eublemma	scitula		(Rambur, 1833)	species	S. Scalercio and S. La Cava	40.9987	8.24345	WGS84	Asinara	Italy	IT	Sassari	Sardinia	Asinara	Fornelli	Collector(s): S. Knoll	2	2	individuals
GFBF_0158	PreservedSpecimen	2024-05-28	Zethes insularis	Animalia; Arthropoda; Insecta; Lepidoptera;	Animalia	Arthropoda	Insecta	Lepidoptera	Erebidae	Zethes	insularis		Rambur, 1833	species	S. Scalercio and S. La Cava	40.9987	8.24345	WGS84	Asinara	Italy	IT	Sassari	Sardinia	Asinara	Fornelli	Collector(s): S. Knoll	1	1	individuals
GFBF_0159	PreservedSpecimen	2024-06-26	Zethes insularis	Animalia; Arthropoda; Insecta; Lepidoptera;	Animalia	Arthropoda	Insecta	Lepidoptera	Erebidae	Zethes	insularis		Rambur, 1833	species	S. Scalercio and S. La Cava	40.9987	8.24345	WGS84	Asinara	Italy	IT	Sassari	Sardinia	Asinara	Fornelli	Collector(s): S. Knoll	1	1	individuals
GFBF_0160	PreservedSpecimen	2024-07-30	Ophiusa tirhaca	Animalia; Arthropoda; Insecta; Lepidoptera;	Animalia	Arthropoda	Insecta	Lepidoptera	Erebidae	Ophiusa	tirhaca		(Cramer, [1777])	species	S. Scalercio and S. La Cava	41.2474	9.42313	WGS84	La Maddalena	Italy	IT	Sassari	Sardinia	La Maddalena	La Maddalena	Collector(s): S. Knoll	1	1	individuals
GFBF_0161	PreservedSpecimen	2024-08-28	Ophiusa tirhaca	Animalia; Arthropoda; Insecta; Lepidoptera;	Animalia	Arthropoda	Insecta	Lepidoptera	Erebidae	Ophiusa	tirhaca		(Cramer, [1777])	species	S. Scalercio and S. La Cava	41.2474	9.42313	WGS84	La Maddalena	Italy	IT	Sassari	Sardinia	La Maddalena	La Maddalena	Collector(s): S. Knoll	1	1	individuals
GFBF_0162	PreservedSpecimen	2024-08-22	Ophiusa tirhaca	Animalia; Arthropoda; Insecta; Lepidoptera;	Animalia	Arthropoda	Insecta	Lepidoptera	Erebidae	Ophiusa	tirhaca		(Cramer, [1777])	species	S. Scalercio and S. La Cava	40.9987	8.24345	WGS84	Asinara	Italy	IT	Sassari	Sardinia	Asinara	Fornelli	Collector(s): S. Knoll	2	2	individuals
GFBF_0163	PreservedSpecimen	2024-10-11	Ophiusa tirhaca	Animalia; Arthropoda; Insecta; Lepidoptera;	Animalia	Arthropoda	Insecta	Lepidoptera	Erebidae	Ophiusa	tirhaca		(Cramer, [1777])	species	S. Scalercio and S. La Cava	40.9987	8.24345	WGS84	Asinara	Italy	IT	Sassari	Sardinia	Asinara	Fornelli	Collector(s): S. Knoll	1	1	individuals
GFBF_0164	PreservedSpecimen	2024-08-28	Clytie illunaris	Animalia; Arthropoda; Insecta; Lepidoptera;	Animalia	Arthropoda	Insecta	Lepidoptera	Erebidae	Clytie	illunaris		(Hübner, [1813])	species	S. Scalercio and S. La Cava	41.2474	9.42313	WGS84	La Maddalena	Italy	IT	Sassari	Sardinia	La Maddalena	La Maddalena	Collector(s): S. Knoll	1	1	individuals
GFBF_0165	PreservedSpecimen	2024-05-28	Clytie illunaris	Animalia; Arthropoda; Insecta; Lepidoptera;	Animalia	Arthropoda	Insecta	Lepidoptera	Erebidae	Clytie	illunaris		(Hübner, [1813])	species	S. Scalercio and S. La Cava	41.2474	9.42313	WGS84	La Maddalena	Italy	IT	Sassari	Sardinia	La Maddalena	La Maddalena	Collector(s): S. Knoll	4	4	individuals
GFBF_0166	PreservedSpecimen	2024-09-20	Grammodes bifasciata	Animalia; Arthropoda; Insecta; Lepidoptera;	Animalia	Arthropoda	Insecta	Lepidoptera	Erebidae	Grammodes	bifasciata		(Petagna, 1786)	species	S. Scalercio and S. La Cava	41.2474	9.42313	WGS84	La Maddalena	Italy	IT	Sassari	Sardinia	La Maddalena	La Maddalena	Collector(s): S. Knoll	1	1	individuals
GFBF_0167	PreservedSpecimen	2024-05-28	Eutelia adulatrix	Animalia; Arthropoda; Insecta; Lepidoptera;	Animalia	Arthropoda	Insecta	Lepidoptera	Euteliidae	Eutelia	adulatrix		(Hübner, [1813])	species	S. Scalercio and S. La Cava	40.9987	8.24345	WGS84	Asinara	Italy	IT	Sassari	Sardinia	Asinara	Fornelli	Collector(s): S. Knoll	1	1	individuals
GFBF_0168	PreservedSpecimen	2024-05-23	Autographa gamma	Animalia; Arthropoda; Insecta; Lepidoptera;	Animalia	Arthropoda	Insecta	Lepidoptera	Noctuidae	Autographa	gamma		(Linnaeus, 1758)	species	S. Scalercio and S. La Cava	41.2474	9.42313	WGS84	La Maddalena	Italy	IT	Sassari	Sardinia	La Maddalena	La Maddalena	Collector(s): S. Knoll	1	1	individuals
GFBF_0169	PreservedSpecimen	2024-05-28	Autographa gamma	Animalia; Arthropoda; Insecta; Lepidoptera;	Animalia	Arthropoda	Insecta	Lepidoptera	Noctuidae	Autographa	gamma		(Linnaeus, 1758)	species	S. Scalercio and S. La Cava	40.9987	8.24345	WGS84	Asinara	Italy	IT	Sassari	Sardinia	Asinara	Fornelli	Collector(s): S. Knoll	4	4	individuals
GFBF_0170	PreservedSpecimen	2024-08-22	Autographa gamma	Animalia; Arthropoda; Insecta; Lepidoptera;	Animalia	Arthropoda	Insecta	Lepidoptera	Noctuidae	Autographa	gamma		(Linnaeus, 1758)	species	S. Scalercio and S. La Cava	40.9987	8.24345	WGS84	Asinara	Italy	IT	Sassari	Sardinia	Asinara	Fornelli	Collector(s): S. Knoll	1	1	individuals
GFBF_0171	PreservedSpecimen	2024-10-29	Autographa gamma	Animalia; Arthropoda; Insecta; Lepidoptera;	Animalia	Arthropoda	Insecta	Lepidoptera	Noctuidae	Autographa	gamma		(Linnaeus, 1758)	species	S. Scalercio and S. La Cava	40.9987	8.24345	WGS84	Asinara	Italy	IT	Sassari	Sardinia	Asinara	Fornelli	Collector(s): S. Knoll	1	1	individuals
GFBF_0172	PreservedSpecimen	2024-04-05	Cucullia lychnitis	Animalia; Arthropoda; Insecta; Lepidoptera;	Animalia	Arthropoda	Insecta	Lepidoptera	Noctuidae	Cucullia	lychnitis		Rambur, 1833	species	S. Scalercio and S. La Cava	40.9987	8.24345	WGS84	Asinara	Italy	IT	Sassari	Sardinia	Asinara	Fornelli	Collector(s): S. Knoll	10	10	individuals
GFBF_0173	PreservedSpecimen	2024-04-05	Calophasia platyptera	Animalia; Arthropoda; Insecta; Lepidoptera;	Animalia	Arthropoda	Insecta	Lepidoptera	Noctuidae	Calophasia	platyptera		(Esper, 1788)	species	S. Scalercio and S. La Cava	40.9987	8.24345	WGS84	Asinara	Italy	IT	Sassari	Sardinia	Asinara	Fornelli	Collector(s): S. Knoll	1	1	individuals
GFBF_0174	PreservedSpecimen	2024-05-28	Heliothis peltigera	Animalia; Arthropoda; Insecta; Lepidoptera;	Animalia	Arthropoda	Insecta	Lepidoptera	Noctuidae	Heliothis	peltigera		([Denis & Schiffermüller], 1775)	species	S. Scalercio and S. La Cava	40.9987	8.24345	WGS84	Asinara	Italy	IT	Sassari	Sardinia	Asinara	Fornelli	Collector(s): S. Knoll	1	1	individuals
GFBF_0175	PreservedSpecimen	2024-10-15	Helicoverpa armigera	Animalia; Arthropoda; Insecta; Lepidoptera;	Animalia	Arthropoda	Insecta	Lepidoptera	Noctuidae	Helicoverpa	armigera		(Hübner, [1808])	species	S. Scalercio and S. La Cava	41.2474	9.42313	WGS84	La Maddalena	Italy	IT	Sassari	Sardinia	La Maddalena	La Maddalena	Collector(s): S. Knoll	1	1	individuals
GFBF_0176	PreservedSpecimen	2024-10-11	Helicoverpa armigera	Animalia; Arthropoda; Insecta; Lepidoptera;	Animalia	Arthropoda	Insecta	Lepidoptera	Noctuidae	Helicoverpa	armigera		(Hübner, [1808])	species	S. Scalercio and S. La Cava	40.9987	8.24345	WGS84	Asinara	Italy	IT	Sassari	Sardinia	Asinara	Fornelli	Collector(s): S. Knoll	2	2	individuals
GFBF_0177	PreservedSpecimen	2024-10-29	Callopistria latreillei	Animalia; Arthropoda; Insecta; Lepidoptera;	Animalia	Arthropoda	Insecta	Lepidoptera	Noctuidae	Callopistria	latreillei		(Duponchel, [1828])	species	S. Scalercio and S. La Cava	40.9987	8.24345	WGS84	Asinara	Italy	IT	Sassari	Sardinia	Asinara	Fornelli	Collector(s): S. Knoll	1	1	individuals
GFBF_0178	PreservedSpecimen	2024-08-28	Cryphia algae	Animalia; Arthropoda; Insecta; Lepidoptera;	Animalia	Arthropoda	Insecta	Lepidoptera	Noctuidae	Cryphia	algae		(Fabricius, 1775)	species	S. Scalercio and S. La Cava	41.2474	9.42313	WGS84	La Maddalena	Italy	IT	Sassari	Sardinia	La Maddalena	La Maddalena	Collector(s): S. Knoll	3	3	individuals
GFBF_0179	PreservedSpecimen	2024-10-15	Cryphia algae	Animalia; Arthropoda; Insecta; Lepidoptera;	Animalia	Arthropoda	Insecta	Lepidoptera	Noctuidae	Cryphia	algae		(Fabricius, 1775)	species	S. Scalercio and S. La Cava	41.2474	9.42313	WGS84	La Maddalena	Italy	IT	Sassari	Sardinia	La Maddalena	La Maddalena	Collector(s): S. Knoll	1	1	individuals
GFBF_0180	PreservedSpecimen	2024-07-26	Cryphia algae	Animalia; Arthropoda; Insecta; Lepidoptera;	Animalia	Arthropoda	Insecta	Lepidoptera	Noctuidae	Cryphia	algae		(Fabricius, 1775)	species	S. Scalercio and S. La Cava	40.9987	8.24345	WGS84	Asinara	Italy	IT	Sassari	Sardinia	Asinara	Fornelli	Collector(s): S. Knoll	1	1	individuals
GFBF_0181	PreservedSpecimen	2024-07-26	Bryophila raptricula	Animalia; Arthropoda; Insecta; Lepidoptera;	Animalia	Arthropoda	Insecta	Lepidoptera	Noctuidae	Bryophila	raptricula		([Denis & Schiffermüller], 1775)	species	S. Scalercio and S. La Cava	40.9987	8.24345	WGS84	Asinara	Italy	IT	Sassari	Sardinia	Asinara	Fornelli	Collector(s): S. Knoll	1	1	individuals
GFBF_0182	PreservedSpecimen	2024-07-26	Bryopsis muralis	Animalia; Arthropoda; Insecta; Lepidoptera;	Animalia	Arthropoda	Insecta	Lepidoptera	Noctuidae	Bryopsis	muralis		(Forster, 1771)	species	S. Scalercio and S. La Cava	40.9987	8.24345	WGS84	Asinara	Italy	IT	Sassari	Sardinia	Asinara	Fornelli	Collector(s): S. Knoll	1	1	individuals
GFBF_0183	PreservedSpecimen	2024-09-20	Spodoptera exigua	Animalia; Arthropoda; Insecta; Lepidoptera;	Animalia	Arthropoda	Insecta	Lepidoptera	Noctuidae	Spodoptera	exigua		(Hübner, [1808])	species	S. Scalercio and S. La Cava	41.2474	9.42313	WGS84	La Maddalena	Italy	IT	Sassari	Sardinia	La Maddalena	La Maddalena	Collector(s): S. Knoll	1	1	individuals
GFBF_0184	PreservedSpecimen	2024-10-15	Spodoptera exigua	Animalia; Arthropoda; Insecta; Lepidoptera;	Animalia	Arthropoda	Insecta	Lepidoptera	Noctuidae	Spodoptera	exigua		(Hübner, [1808])	species	S. Scalercio and S. La Cava	41.2474	9.42313	WGS84	La Maddalena	Italy	IT	Sassari	Sardinia	La Maddalena	La Maddalena	Collector(s): S. Knoll	2	2	individuals
GFBF_0185	PreservedSpecimen	2024-08-28	Spodoptera exigua	Animalia; Arthropoda; Insecta; Lepidoptera;	Animalia	Arthropoda	Insecta	Lepidoptera	Noctuidae	Spodoptera	exigua		(Hübner, [1808])	species	S. Scalercio and S. La Cava	40.9987	8.24345	WGS84	Asinara	Italy	IT	Sassari	Sardinia	Asinara	Fornelli	Collector(s): S. Knoll	4	4	individuals
GFBF_0186	PreservedSpecimen	2024-10-11	Spodoptera exigua	Animalia; Arthropoda; Insecta; Lepidoptera;	Animalia	Arthropoda	Insecta	Lepidoptera	Noctuidae	Spodoptera	exigua		(Hübner, [1808])	species	S. Scalercio and S. La Cava	40.9987	8.24345	WGS84	Asinara	Italy	IT	Sassari	Sardinia	Asinara	Fornelli	Collector(s): S. Knoll	6	6	individuals
GFBF_0187	PreservedSpecimen	2024-10-29	Spodoptera exigua	Animalia; Arthropoda; Insecta; Lepidoptera;	Animalia	Arthropoda	Insecta	Lepidoptera	Noctuidae	Spodoptera	exigua		(Hübner, [1808])	species	S. Scalercio and S. La Cava	40.9987	8.24345	WGS84	Asinara	Italy	IT	Sassari	Sardinia	Asinara	Fornelli	Collector(s): S. Knoll	3	3	individuals
GFBF_0188	PreservedSpecimen	2024-10-15	Caradrina germainii	Animalia; Arthropoda; Insecta; Lepidoptera;	Animalia	Arthropoda	Insecta	Lepidoptera	Noctuidae	Caradrina	germainii		(Duponchel, 1835)	species	S. Scalercio and S. La Cava	41.2474	9.42313	WGS84	La Maddalena	Italy	IT	Sassari	Sardinia	La Maddalena	La Maddalena	Collector(s): S. Knoll	4	4	individuals
GFBF_0189	PreservedSpecimen	2024-10-29	Caradrina germainii	Animalia; Arthropoda; Insecta; Lepidoptera;	Animalia	Arthropoda	Insecta	Lepidoptera	Noctuidae	Caradrina	germainii		(Duponchel, 1835)	species	S. Scalercio and S. La Cava	40.9987	8.24345	WGS84	Asinara	Italy	IT	Sassari	Sardinia	Asinara	Fornelli	Collector(s): S. Knoll	7	7	individuals
GFBF_0190	PreservedSpecimen	2024-10-11	Caradrina flava	Animalia; Arthropoda; Insecta; Lepidoptera;	Animalia	Arthropoda	Insecta	Lepidoptera	Noctuidae	Caradrina	flava		Oberthür, 1876	species	S. Scalercio and S. La Cava	41.2474	9.42313	WGS84	La Maddalena	Italy	IT	Sassari	Sardinia	La Maddalena	La Maddalena	Collector(s): S. Knoll	1	1	individuals
GFBF_0191	PreservedSpecimen	2024-04-12	Caradrina fuscicornis	Animalia; Arthropoda; Insecta; Lepidoptera;	Animalia	Arthropoda	Insecta	Lepidoptera	Noctuidae	Caradrina	fuscicornis		Rambur, 1832	species	S. Scalercio and S. La Cava	41.2474	9.42313	WGS84	La Maddalena	Italy	IT	Sassari	Sardinia	La Maddalena	La Maddalena	Collector(s): S. Knoll	1	1	individuals
GFBF_0192	PreservedSpecimen	2024-10-15	Caradrina fuscicornis	Animalia; Arthropoda; Insecta; Lepidoptera;	Animalia	Arthropoda	Insecta	Lepidoptera	Noctuidae	Caradrina	fuscicornis		Rambur, 1832	species	S. Scalercio and S. La Cava	41.2474	9.42313	WGS84	La Maddalena	Italy	IT	Sassari	Sardinia	La Maddalena	La Maddalena	Collector(s): S. Knoll	1	1	individuals
GFBF_0193	PreservedSpecimen	2024-04-05	Caradrina fuscicornis	Animalia; Arthropoda; Insecta; Lepidoptera;	Animalia	Arthropoda	Insecta	Lepidoptera	Noctuidae	Caradrina	fuscicornis		Rambur, 1832	species	S. Scalercio and S. La Cava	40.9987	8.24345	WGS84	Asinara	Italy	IT	Sassari	Sardinia	Asinara	Fornelli	Collector(s): S. Knoll	7	7	individuals
GFBF_0194	PreservedSpecimen	2024-10-11	Caradrina fuscicornis	Animalia; Arthropoda; Insecta; Lepidoptera;	Animalia	Arthropoda	Insecta	Lepidoptera	Noctuidae	Caradrina	fuscicornis		Rambur, 1832	species	S. Scalercio and S. La Cava	40.9987	8.24345	WGS84	Asinara	Italy	IT	Sassari	Sardinia	Asinara	Fornelli	Collector(s): S. Knoll	3	3	individuals
GFBF_0195	PreservedSpecimen	2024-11-08	Caradrina fuscicornis	Animalia; Arthropoda; Insecta; Lepidoptera;	Animalia	Arthropoda	Insecta	Lepidoptera	Noctuidae	Caradrina	fuscicornis		Rambur, 1832	species	S. Scalercio and S. La Cava	40.9987	8.24345	WGS84	Asinara	Italy	IT	Sassari	Sardinia	Asinara	Fornelli	Collector(s): S. Knoll	1	1	individuals
GFBF_0196	PreservedSpecimen	2024-04-12	Caradrina flavirena	Animalia; Arthropoda; Insecta; Lepidoptera;	Animalia	Arthropoda	Insecta	Lepidoptera	Noctuidae	Caradrina	flavirena		Guenée, 1852	species	S. Scalercio and S. La Cava	41.2474	9.42313	WGS84	La Maddalena	Italy	IT	Sassari	Sardinia	La Maddalena	La Maddalena	Collector(s): S. Knoll	3	3	individuals
GFBF_0197	PreservedSpecimen	2024-10-15	Caradrina flavirena	Animalia; Arthropoda; Insecta; Lepidoptera;	Animalia	Arthropoda	Insecta	Lepidoptera	Noctuidae	Caradrina	flavirena		Guenée, 1852	species	S. Scalercio and S. La Cava	41.2474	9.42313	WGS84	La Maddalena	Italy	IT	Sassari	Sardinia	La Maddalena	La Maddalena	Collector(s): S. Knoll	5	5	individuals
GFBF_0198	PreservedSpecimen	2024-04-12	Hoplodrina ambigua	Animalia; Arthropoda; Insecta; Lepidoptera;	Animalia	Arthropoda	Insecta	Lepidoptera	Noctuidae	Hoplodrina	ambigua		([Denis & Schiffermüller], 1775)	species	S. Scalercio and S. La Cava	41.2474	9.42313	WGS84	La Maddalena	Italy	IT	Sassari	Sardinia	La Maddalena	La Maddalena	Collector(s): S. Knoll	2	2	individuals
GFBF_0199	PreservedSpecimen	2024-10-15	Hoplodrina ambigua	Animalia; Arthropoda; Insecta; Lepidoptera;	Animalia	Arthropoda	Insecta	Lepidoptera	Noctuidae	Hoplodrina	ambigua		([Denis & Schiffermüller], 1775)	species	S. Scalercio and S. La Cava	41.2474	9.42313	WGS84	La Maddalena	Italy	IT	Sassari	Sardinia	La Maddalena	La Maddalena	Collector(s): S. Knoll	2	2	individuals
GFBF_0200	PreservedSpecimen	2024-04-05	Agrochola ruticilla	Animalia; Arthropoda; Insecta; Lepidoptera;	Animalia	Arthropoda	Insecta	Lepidoptera	Noctuidae	Agrochola	ruticilla		(Esper, 1791)	species	S. Scalercio and S. La Cava	40.9987	8.24345	WGS84	Asinara	Italy	IT	Sassari	Sardinia	Asinara	Fornelli	Collector(s): S. Knoll	1	1	individuals
GFBF_0201	PreservedSpecimen	2024-11-08	Trigonophora flammea	Animalia; Arthropoda; Insecta; Lepidoptera;	Animalia	Arthropoda	Insecta	Lepidoptera	Noctuidae	Trigonophora	flammea		(Esper, [1785])	species	S. Scalercio and S. La Cava	40.9987	8.24345	WGS84	Asinara	Italy	IT	Sassari	Sardinia	Asinara	Fornelli	Collector(s): S. Knoll	1	1	individuals
GFBF_0202	PreservedSpecimen	2024-10-29	Aporophyla australis	Animalia; Arthropoda; Insecta; Lepidoptera;	Animalia	Arthropoda	Insecta	Lepidoptera	Noctuidae	Aporophyla	australis		(Boisduval, [1829])	species	S. Scalercio and S. La Cava	40.9987	8.24345	WGS84	Asinara	Italy	IT	Sassari	Sardinia	Asinara	Fornelli	Collector(s): S. Knoll	16	16	individuals
GFBF_0203	PreservedSpecimen	2024-11-08	Aporophyla australis	Animalia; Arthropoda; Insecta; Lepidoptera;	Animalia	Arthropoda	Insecta	Lepidoptera	Noctuidae	Aporophyla	australis		(Boisduval, [1829])	species	S. Scalercio and S. La Cava	40.9987	8.24345	WGS84	Asinara	Italy	IT	Sassari	Sardinia	Asinara	Fornelli	Collector(s): S. Knoll	2	2	individuals
GFBF_0204	PreservedSpecimen	2024-10-29	Aporophyla chioleuca	Animalia; Arthropoda; Insecta; Lepidoptera;	Animalia	Arthropoda	Insecta	Lepidoptera	Noctuidae	Aporophyla	chioleuca		(Herrich-Schäffer, [1850])	species	S. Scalercio and S. La Cava	40.9987	8.24345	WGS84	Asinara	Italy	IT	Sassari	Sardinia	Asinara	Fornelli	Collector(s): S. Knoll	7	7	individuals
GFBF_0205	PreservedSpecimen	2024-10-11	Mniotype spinosa	Animalia; Arthropoda; Insecta; Lepidoptera;	Animalia	Arthropoda	Insecta	Lepidoptera	Noctuidae	Mniotype	spinosa		(Chrétien, 1911)	species	S. Scalercio and S. La Cava	40.9987	8.24345	WGS84	Asinara	Italy	IT	Sassari	Sardinia	Asinara	Fornelli	Collector(s): S. Knoll	3	3	individuals
GFBF_0206	PreservedSpecimen	2024-10-29	Mniotype spinosa	Animalia; Arthropoda; Insecta; Lepidoptera;	Animalia	Arthropoda	Insecta	Lepidoptera	Noctuidae	Mniotype	spinosa		(Chrétien, 1911)	species	S. Scalercio and S. La Cava	40.9987	8.24345	WGS84	Asinara	Italy	IT	Sassari	Sardinia	Asinara	Fornelli	Collector(s): S. Knoll	12	12	individuals
GFBF_0207	PreservedSpecimen	2024-11-08	Mniotype spinosa	Animalia; Arthropoda; Insecta; Lepidoptera;	Animalia	Arthropoda	Insecta	Lepidoptera	Noctuidae	Mniotype	spinosa		(Chrétien, 1911)	species	S. Scalercio and S. La Cava	40.9987	8.24345	WGS84	Asinara	Italy	IT	Sassari	Sardinia	Asinara	Fornelli	Collector(s): S. Knoll	7	7	individuals
GFBF_0208	PreservedSpecimen	2024-10-15	Leucochlaena turatii	Animalia; Arthropoda; Insecta; Lepidoptera;	Animalia	Arthropoda	Insecta	Lepidoptera	Noctuidae	Leucochlaena	turatii		(Schawerda, 1931)	species	S. Scalercio and S. La Cava	41.2474	9.42313	WGS84	La Maddalena	Italy	IT	Sassari	Sardinia	La Maddalena	La Maddalena	Collector(s): S. Knoll	2	2	individuals
GFBF_0209	PreservedSpecimen	2024-04-12	Hadena confusa	Animalia; Arthropoda; Insecta; Lepidoptera;	Animalia	Arthropoda	Insecta	Lepidoptera	Noctuidae	Hadena	confusa		(Hufnagel, 1766)	species	S. Scalercio and S. La Cava	41.2474	9.42313	WGS84	La Maddalena	Italy	IT	Sassari	Sardinia	La Maddalena	La Maddalena	Collector(s): S. Knoll	1	1	individuals
GFBF_0210	PreservedSpecimen	2024-04-05	Hadena confusa	Animalia; Arthropoda; Insecta; Lepidoptera;	Animalia	Arthropoda	Insecta	Lepidoptera	Noctuidae	Hadena	confusa		(Hufnagel, 1766)	species	S. Scalercio and S. La Cava	40.9987	8.24345	WGS84	Asinara	Italy	IT	Sassari	Sardinia	Asinara	Fornelli	Collector(s): S. Knoll	2	2	individuals
GFBF_0211	PreservedSpecimen	2024-04-12	Hadena sancta protai	Animalia; Arthropoda; Insecta; Lepidoptera;	Animalia	Arthropoda	Insecta	Lepidoptera	Noctuidae	Hadena	sancta	protai	Berio, 1978	subspecies	S. Scalercio and S. La Cava	41.2474	9.42313	WGS84	La Maddalena	Italy	IT	Sassari	Sardinia	La Maddalena	La Maddalena	Collector(s): S. Knoll	1	1	individuals
GFBF_0212	PreservedSpecimen	2024-04-05	Hadena sancta protai	Animalia; Arthropoda; Insecta; Lepidoptera;	Animalia	Arthropoda	Insecta	Lepidoptera	Noctuidae	Hadena	sancta	protai	Berio, 1978	subspecies	S. Scalercio and S. La Cava	40.9987	8.24345	WGS84	Asinara	Italy	IT	Sassari	Sardinia	Asinara	Fornelli	Collector(s): S. Knoll	1	1	individuals
GFBF_0213	PreservedSpecimen	2024-10-11	Mythimna vitellina	Animalia; Arthropoda; Insecta; Lepidoptera;	Animalia	Arthropoda	Insecta	Lepidoptera	Noctuidae	Mythimna	vitellina		(Hübner, [1808])	species	S. Scalercio and S. La Cava	40.9987	8.24345	WGS84	Asinara	Italy	IT	Sassari	Sardinia	Asinara	Fornelli	Collector(s): S. Knoll	1	1	individuals
GFBF_0214	PreservedSpecimen	2024-05-28	Mythimna unipuncta	Animalia; Arthropoda; Insecta; Lepidoptera;	Animalia	Arthropoda	Insecta	Lepidoptera	Noctuidae	Mythimna	unipuncta		(Haworth, 1809)	species	S. Scalercio and S. La Cava	40.9987	8.24345	WGS84	Asinara	Italy	IT	Sassari	Sardinia	Asinara	Fornelli	Collector(s): S. Knoll	1	1	individuals
GFBF_0215	PreservedSpecimen	2024-10-29	Mythimna unipuncta	Animalia; Arthropoda; Insecta; Lepidoptera;	Animalia	Arthropoda	Insecta	Lepidoptera	Noctuidae	Mythimna	unipuncta		(Haworth, 1809)	species	S. Scalercio and S. La Cava	40.9987	8.24345	WGS84	Asinara	Italy	IT	Sassari	Sardinia	Asinara	Fornelli	Collector(s): S. Knoll	1	1	individuals
GFBF_0216	PreservedSpecimen	2024-11-08	Mythimna unipuncta	Animalia; Arthropoda; Insecta; Lepidoptera;	Animalia	Arthropoda	Insecta	Lepidoptera	Noctuidae	Mythimna	unipuncta		(Haworth, 1809)	species	S. Scalercio and S. La Cava	40.9987	8.24345	WGS84	Asinara	Italy	IT	Sassari	Sardinia	Asinara	Fornelli	Collector(s): S. Knoll	1	1	individuals
GFBF_0217	PreservedSpecimen	2024-04-12	Mythimna sicula	Animalia; Arthropoda; Insecta; Lepidoptera;	Animalia	Arthropoda	Insecta	Lepidoptera	Noctuidae	Mythimna	sicula		(Treitschke, 1835)	species	S. Scalercio and S. La Cava	41.2474	9.42313	WGS84	La Maddalena	Italy	IT	Sassari	Sardinia	La Maddalena	La Maddalena	Collector(s): S. Knoll	1	1	individuals
GFBF_0218	PreservedSpecimen	2024-04-05	Mythimna sicula	Animalia; Arthropoda; Insecta; Lepidoptera;	Animalia	Arthropoda	Insecta	Lepidoptera	Noctuidae	Mythimna	sicula		(Treitschke, 1835)	species	S. Scalercio and S. La Cava	40.9987	8.24345	WGS84	Asinara	Italy	IT	Sassari	Sardinia	Asinara	Fornelli	Collector(s): S. Knoll	6	6	individuals
GFBF_0219	PreservedSpecimen	2024-10-15	Leucania putrescens	Animalia; Arthropoda; Insecta; Lepidoptera;	Animalia	Arthropoda	Insecta	Lepidoptera	Noctuidae	Leucania	putrescens		(Hübner, [1824])	species	S. Scalercio and S. La Cava	41.2474	9.42313	WGS84	La Maddalena	Italy	IT	Sassari	Sardinia	La Maddalena	La Maddalena	Collector(s): S. Knoll	3	3	individuals
GFBF_0220	PreservedSpecimen	2024-04-12	Agrotis segetum	Animalia; Arthropoda; Insecta; Lepidoptera;	Animalia	Arthropoda	Insecta	Lepidoptera	Noctuidae	Agrotis	segetum		([Denis & Schiffermüller], 1775)	species	S. Scalercio and S. La Cava	41.2474	9.42313	WGS84	La Maddalena	Italy	IT	Sassari	Sardinia	La Maddalena	La Maddalena	Collector(s): S. Knoll	1	1	individuals
GFBF_0221	PreservedSpecimen	2024-04-05	Agrotis segetum	Animalia; Arthropoda; Insecta; Lepidoptera;	Animalia	Arthropoda	Insecta	Lepidoptera	Noctuidae	Agrotis	segetum		([Denis & Schiffermüller], 1775)	species	S. Scalercio and S. La Cava	40.9987	8.24345	WGS84	Asinara	Italy	IT	Sassari	Sardinia	Asinara	Fornelli	Collector(s): S. Knoll	1	1	individuals
GFBF_0222	PreservedSpecimen	2024-05-28	Agrotis segetum	Animalia; Arthropoda; Insecta; Lepidoptera;	Animalia	Arthropoda	Insecta	Lepidoptera	Noctuidae	Agrotis	segetum		([Denis & Schiffermüller], 1775)	species	S. Scalercio and S. La Cava	40.9987	8.24345	WGS84	Asinara	Italy	IT	Sassari	Sardinia	Asinara	Fornelli	Collector(s): S. Knoll	3	3	individuals
GFBF_0223	PreservedSpecimen	2024-08-22	Agrotis segetum	Animalia; Arthropoda; Insecta; Lepidoptera;	Animalia	Arthropoda	Insecta	Lepidoptera	Noctuidae	Agrotis	segetum		([Denis & Schiffermüller], 1775)	species	S. Scalercio and S. La Cava	40.9987	8.24345	WGS84	Asinara	Italy	IT	Sassari	Sardinia	Asinara	Fornelli	Collector(s): S. Knoll	1	1	individuals
GFBF_0224	PreservedSpecimen	2024-10-11	Agrotis segetum	Animalia; Arthropoda; Insecta; Lepidoptera;	Animalia	Arthropoda	Insecta	Lepidoptera	Noctuidae	Agrotis	segetum		([Denis & Schiffermüller], 1775)	species	S. Scalercio and S. La Cava	40.9987	8.24345	WGS84	Asinara	Italy	IT	Sassari	Sardinia	Asinara	Fornelli	Collector(s): S. Knoll	2	2	individuals
GFBF_0225	PreservedSpecimen	2024-09-20	Agrotis puta	Animalia; Arthropoda; Insecta; Lepidoptera;	Animalia	Arthropoda	Insecta	Lepidoptera	Noctuidae	Agrotis	puta		(Hübner, [1803])	species	S. Scalercio and S. La Cava	41.2474	9.42313	WGS84	La Maddalena	Italy	IT	Sassari	Sardinia	La Maddalena	La Maddalena	Collector(s): S. Knoll	1	1	individuals
GFBF_0226	PreservedSpecimen	2024-10-15	Agrotis puta	Animalia; Arthropoda; Insecta; Lepidoptera;	Animalia	Arthropoda	Insecta	Lepidoptera	Noctuidae	Agrotis	puta		(Hübner, [1803])	species	S. Scalercio and S. La Cava	41.2474	9.42313	WGS84	La Maddalena	Italy	IT	Sassari	Sardinia	La Maddalena	La Maddalena	Collector(s): S. Knoll	2	2	individuals
GFBF_0227	PreservedSpecimen	2024-04-05	Agrotis puta	Animalia; Arthropoda; Insecta; Lepidoptera;	Animalia	Arthropoda	Insecta	Lepidoptera	Noctuidae	Agrotis	puta		(Hübner, [1803])	species	S. Scalercio and S. La Cava	40.9987	8.24345	WGS84	Asinara	Italy	IT	Sassari	Sardinia	Asinara	Fornelli	Collector(s): S. Knoll	2	2	individuals
GFBF_0228	PreservedSpecimen	2024-05-28	Agrotis puta	Animalia; Arthropoda; Insecta; Lepidoptera;	Animalia	Arthropoda	Insecta	Lepidoptera	Noctuidae	Agrotis	puta		(Hübner, [1803])	species	S. Scalercio and S. La Cava	40.9987	8.24345	WGS84	Asinara	Italy	IT	Sassari	Sardinia	Asinara	Fornelli	Collector(s): S. Knoll	1	1	individuals
GFBF_0229	PreservedSpecimen	2024-10-11	Agrotis puta	Animalia; Arthropoda; Insecta; Lepidoptera;	Animalia	Arthropoda	Insecta	Lepidoptera	Noctuidae	Agrotis	puta		(Hübner, [1803])	species	S. Scalercio and S. La Cava	40.9987	8.24345	WGS84	Asinara	Italy	IT	Sassari	Sardinia	Asinara	Fornelli	Collector(s): S. Knoll	4	4	individuals
GFBF_0230	PreservedSpecimen	2024-04-12	Agrotis puta	Animalia; Arthropoda; Insecta; Lepidoptera;	Animalia	Arthropoda	Insecta	Lepidoptera	Noctuidae	Agrotis	trux		(Hübner, [1824])	species	S. Scalercio and S. La Cava	41.2474	9.42313	WGS84	La Maddalena	Italy	IT	Sassari	Sardinia	La Maddalena	La Maddalena	Collector(s): S. Knoll	1	1	individuals
GFBF_0231	PreservedSpecimen	2024-08-28	Agrotis puta	Animalia; Arthropoda; Insecta; Lepidoptera;	Animalia	Arthropoda	Insecta	Lepidoptera	Noctuidae	Agrotis	trux		(Hübner, [1824])	species	S. Scalercio and S. La Cava	41.2474	9.42313	WGS84	La Maddalena	Italy	IT	Sassari	Sardinia	La Maddalena	La Maddalena	Collector(s): S. Knoll	1	1	individuals
GFBF_0232	PreservedSpecimen	2024-10-15	Agrotis puta	Animalia; Arthropoda; Insecta; Lepidoptera;	Animalia	Arthropoda	Insecta	Lepidoptera	Noctuidae	Agrotis	trux		(Hübner, [1824])	species	S. Scalercio and S. La Cava	41.2474	9.42313	WGS84	La Maddalena	Italy	IT	Sassari	Sardinia	La Maddalena	La Maddalena	Collector(s): S. Knoll	20	20	individuals
GFBF_0233	PreservedSpecimen	2024-07-26	Agrotis puta	Animalia; Arthropoda; Insecta; Lepidoptera;	Animalia	Arthropoda	Insecta	Lepidoptera	Noctuidae	Agrotis	trux		(Hübner, [1824])	species	S. Scalercio and S. La Cava	40.9987	8.24345	WGS84	Asinara	Italy	IT	Sassari	Sardinia	Asinara	Fornelli	Collector(s): S. Knoll	1	1	individuals
GFBF_0234	PreservedSpecimen	2024-10-11	Agrotis puta	Animalia; Arthropoda; Insecta; Lepidoptera;	Animalia	Arthropoda	Insecta	Lepidoptera	Noctuidae	Agrotis	trux		(Hübner, [1824])	species	S. Scalercio and S. La Cava	40.9987	8.24345	WGS84	Asinara	Italy	IT	Sassari	Sardinia	Asinara	Fornelli	Collector(s): S. Knoll	2	2	individuals
GFBF_0235	PreservedSpecimen	2024-09-20	Agrotis ipsilon	Animalia; Arthropoda; Insecta; Lepidoptera;	Animalia	Arthropoda	Insecta	Lepidoptera	Noctuidae	Agrotis	ipsilon		(Hufnagel, 1766)	species	S. Scalercio and S. La Cava	41.2474	9.42313	WGS84	La Maddalena	Italy	IT	Sassari	Sardinia	La Maddalena	La Maddalena	Collector(s): S. Knoll	1	1	individuals
GFBF_0236	PreservedSpecimen	2024-05-28	Agrotis ipsilon	Animalia; Arthropoda; Insecta; Lepidoptera;	Animalia	Arthropoda	Insecta	Lepidoptera	Noctuidae	Agrotis	ipsilon		(Hufnagel, 1766)	species	S. Scalercio and S. La Cava	40.9987	8.24345	WGS84	Asinara	Italy	IT	Sassari	Sardinia	Asinara	Fornelli	Collector(s): S. Knoll	5	5	individuals
GFBF_0237	PreservedSpecimen	2024-08-22	Agrotis ipsilon	Animalia; Arthropoda; Insecta; Lepidoptera;	Animalia	Arthropoda	Insecta	Lepidoptera	Noctuidae	Agrotis	ipsilon		(Hufnagel, 1766)	species	S. Scalercio and S. La Cava	40.9987	8.24345	WGS84	Asinara	Italy	IT	Sassari	Sardinia	Asinara	Fornelli	Collector(s): S. Knoll	6	6	individuals
GFBF_0238	PreservedSpecimen	2024-10-29	Agrotis ipsilon	Animalia; Arthropoda; Insecta; Lepidoptera;	Animalia	Arthropoda	Insecta	Lepidoptera	Noctuidae	Agrotis	ipsilon		(Hufnagel, 1766)	species	S. Scalercio and S. La Cava	40.9987	8.24345	WGS84	Asinara	Italy	IT	Sassari	Sardinia	Asinara	Fornelli	Collector(s): S. Knoll	2	2	individuals
GFBF_0239	PreservedSpecimen	2024-11-08	Agrotis ipsilon	Animalia; Arthropoda; Insecta; Lepidoptera;	Animalia	Arthropoda	Insecta	Lepidoptera	Noctuidae	Agrotis	ipsilon		(Hufnagel, 1766)	species	S. Scalercio and S. La Cava	40.9987	8.24345	WGS84	Asinara	Italy	IT	Sassari	Sardinia	Asinara	Fornelli	Collector(s): S. Knoll	1	1	individuals
GFBF_0240	PreservedSpecimen	2024-09-20	Agrotis lata	Animalia; Arthropoda; Insecta; Lepidoptera;	Animalia	Arthropoda	Insecta	Lepidoptera	Noctuidae	Agrotis	lata		Treitschke, 1835	species	S. Scalercio and S. La Cava	41.2474	9.42313	WGS84	La Maddalena	Italy	IT	Sassari	Sardinia	La Maddalena	La Maddalena	Collector(s): S. Knoll	3	3	individuals
GFBF_0241	PreservedSpecimen	2024-10-11	Agrotis lata	Animalia; Arthropoda; Insecta; Lepidoptera;	Animalia	Arthropoda	Insecta	Lepidoptera	Noctuidae	Agrotis	lata		Treitschke, 1835	species	S. Scalercio and S. La Cava	40.9987	8.24345	WGS84	Asinara	Italy	IT	Sassari	Sardinia	Asinara	Fornelli	Collector(s): S. Knoll	5	5	individuals
GFBF_0242	PreservedSpecimen	2024-05-23	Peridroma saucia	Animalia; Arthropoda; Insecta; Lepidoptera;	Animalia	Arthropoda	Insecta	Lepidoptera	Noctuidae	Peridroma	saucia		(Hübner, [1808])	species	S. Scalercio and S. La Cava	41.2474	9.42313	WGS84	La Maddalena	Italy	IT	Sassari	Sardinia	La Maddalena	La Maddalena	Collector(s): S. Knoll	1	1	individuals
GFBF_0243	PreservedSpecimen	2024-05-28	Peridroma saucia	Animalia; Arthropoda; Insecta; Lepidoptera;	Animalia	Arthropoda	Insecta	Lepidoptera	Noctuidae	Peridroma	saucia		(Hübner, [1808])	species	S. Scalercio and S. La Cava	40.9987	8.24345	WGS84	Asinara	Italy	IT	Sassari	Sardinia	Asinara	Fornelli	Collector(s): S. Knoll	1	1	individuals
GFBF_0244	PreservedSpecimen	2024-10-11	Peridroma saucia	Animalia; Arthropoda; Insecta; Lepidoptera;	Animalia	Arthropoda	Insecta	Lepidoptera	Noctuidae	Peridroma	saucia		(Hübner, [1808])	species	S. Scalercio and S. La Cava	40.9987	8.24345	WGS84	Asinara	Italy	IT	Sassari	Sardinia	Asinara	Fornelli	Collector(s): S. Knoll	1	1	individuals
GFBF_0245	PreservedSpecimen	2024-11-08	Peridroma saucia	Animalia; Arthropoda; Insecta; Lepidoptera;	Animalia	Arthropoda	Insecta	Lepidoptera	Noctuidae	Peridroma	saucia		(Hübner, [1808])	species	S. Scalercio and S. La Cava	40.9987	8.24345	WGS84	Asinara	Italy	IT	Sassari	Sardinia	Asinara	Fornelli	Collector(s): S. Knoll	1	1	individuals
GFBF_0246	PreservedSpecimen	2024-05-28	Ochropleura leucogaster	Animalia; Arthropoda; Insecta; Lepidoptera;	Animalia	Arthropoda	Insecta	Lepidoptera	Noctuidae	Ochropleura	leucogaster		(Freyer, [1831])	species	S. Scalercio and S. La Cava	40.9987	8.24345	WGS84	Asinara	Italy	IT	Sassari	Sardinia	Asinara	Fornelli	Collector(s): S. Knoll	2	2	individuals
GFBF_0247	PreservedSpecimen	2024-04-05	Noctua pronuba	Animalia; Arthropoda; Insecta; Lepidoptera;	Animalia	Arthropoda	Insecta	Lepidoptera	Noctuidae	Noctua	pronuba		(Linnaeus, 1758)	species	S. Scalercio and S. La Cava	40.9987	8.24345	WGS84	Asinara	Italy	IT	Sassari	Sardinia	Asinara	Fornelli	Collector(s): S. Knoll	2	2	individuals
GFBF_0248	PreservedSpecimen	2024-05-28	Noctua pronuba	Animalia; Arthropoda; Insecta; Lepidoptera;	Animalia	Arthropoda	Insecta	Lepidoptera	Noctuidae	Noctua	pronuba		(Linnaeus, 1758)	species	S. Scalercio and S. La Cava	40.9987	8.24345	WGS84	Asinara	Italy	IT	Sassari	Sardinia	Asinara	Fornelli	Collector(s): S. Knoll	2	2	individuals
GFBF_0249	PreservedSpecimen	2024-10-11	Noctua pronuba	Animalia; Arthropoda; Insecta; Lepidoptera;	Animalia	Arthropoda	Insecta	Lepidoptera	Noctuidae	Noctua	pronuba		(Linnaeus, 1758)	species	S. Scalercio and S. La Cava	40.9987	8.24345	WGS84	Asinara	Italy	IT	Sassari	Sardinia	Asinara	Fornelli	Collector(s): S. Knoll	5	5	individuals
GFBF_0250	PreservedSpecimen	2024-10-29	Noctua pronuba	Animalia; Arthropoda; Insecta; Lepidoptera;	Animalia	Arthropoda	Insecta	Lepidoptera	Noctuidae	Noctua	pronuba		(Linnaeus, 1758)	species	S. Scalercio and S. La Cava	40.9987	8.24345	WGS84	Asinara	Italy	IT	Sassari	Sardinia	Asinara	Fornelli	Collector(s): S. Knoll	6	6	individuals
GFBF_0251	PreservedSpecimen	2024-11-08	Noctua pronuba	Animalia; Arthropoda; Insecta; Lepidoptera;	Animalia	Arthropoda	Insecta	Lepidoptera	Noctuidae	Noctua	pronuba		(Linnaeus, 1758)	species	S. Scalercio and S. La Cava	40.9987	8.24345	WGS84	Asinara	Italy	IT	Sassari	Sardinia	Asinara	Fornelli	Collector(s): S. Knoll	2	2	individuals
GFBF_0252	PreservedSpecimen	2024-05-23	Noctua comes	Animalia; Arthropoda; Insecta; Lepidoptera;	Animalia	Arthropoda	Insecta	Lepidoptera	Noctuidae	Noctua	comes		Hübner, [1813]	species	S. Scalercio and S. La Cava	41.2474	9.42313	WGS84	La Maddalena	Italy	IT	Sassari	Sardinia	La Maddalena	La Maddalena	Collector(s): S. Knoll	1	1	individuals
GFBF_0253	PreservedSpecimen	2024-08-28	Noctua comes	Animalia; Arthropoda; Insecta; Lepidoptera;	Animalia	Arthropoda	Insecta	Lepidoptera	Noctuidae	Noctua	comes		Hübner, [1813]	species	S. Scalercio and S. La Cava	41.2474	9.42313	WGS84	La Maddalena	Italy	IT	Sassari	Sardinia	La Maddalena	La Maddalena	Collector(s): S. Knoll	1	1	individuals
GFBF_0254	PreservedSpecimen	2024-10-15	Noctua comes	Animalia; Arthropoda; Insecta; Lepidoptera;	Animalia	Arthropoda	Insecta	Lepidoptera	Noctuidae	Noctua	comes		Hübner, [1813]	species	S. Scalercio and S. La Cava	41.2474	9.42313	WGS84	La Maddalena	Italy	IT	Sassari	Sardinia	La Maddalena	La Maddalena	Collector(s): S. Knoll	4	4	individuals
GFBF_0255	PreservedSpecimen	2024-05-28	Noctua comes	Animalia; Arthropoda; Insecta; Lepidoptera;	Animalia	Arthropoda	Insecta	Lepidoptera	Noctuidae	Noctua	comes		Hübner, [1813]	species	S. Scalercio and S. La Cava	40.9987	8.24345	WGS84	Asinara	Italy	IT	Sassari	Sardinia	Asinara	Fornelli	Collector(s): S. Knoll	1	1	individuals
GFBF_0256	PreservedSpecimen	2024-11-16	Xestia jordani	Animalia; Arthropoda; Insecta; Lepidoptera;	Animalia	Arthropoda	Insecta	Lepidoptera	Noctuidae	Xestia	jordani		(Turati, 1912)	species	S. Scalercio and S. La Cava	41.2474	9.42313	WGS84	La Maddalena	Italy	IT	Sassari	Sardinia	La Maddalena	La Maddalena	Collector(s): S. Knoll	1	1	individuals
GFBF_0257	PreservedSpecimen	2024-11-08	Cerastis faceta	Animalia; Arthropoda; Insecta; Lepidoptera;	Animalia	Arthropoda	Insecta	Lepidoptera	Noctuidae	Cerastis	faceta		(Treitschke, 1835)	species	S. Scalercio and S. La Cava	40.9987	8.24345	WGS84	Asinara	Italy	IT	Sassari	Sardinia	Asinara	Fornelli	Collector(s): S. Knoll	1	1	individuals
GFBF_0258	PreservedSpecimen	2024-10-11	Lasiocampa trifolii	Animalia; Arthropoda; Insecta; Lepidoptera;	Animalia	Arthropoda	Insecta	Lepidoptera	Lasiocampidae	Lasiocampa	trifolii		([Denis & Schiffermüller], 1775)	species	S. Scalercio and S. La Cava	40.9987	8.24345	WGS84	Asinara	Italy	IT	Sassari	Sardinia	Asinara	Fornelli	Collector(s): S. Knoll	7	7	individuals

## Sheet: README
	GBIF IPT Template:
	Occurrence Data
	Use this template for filling in occurrence data. Upload the template to the IPT where it can be published in Darwin Core Archive (DwC-A) format. Note this template must be mapped to the Occurrence Core in the IPT.
Sheet Name	Purpose
Occurrences	This sheet is used to record a list of species at a particular place and normally on a specified date. Ideally locality information includes coordinates to support mapping.
	Notes:
	#1. The header row shows required and recommended terms. Hover over the cell to find out if it's required or recommended, and to obtain a definition of the term examples.
	#2. Additional columns can be added, but you should use DwC term names: http://rs.tdwg.org/dwc/terms/
	#3. Columns can be reordered, but the header name (equal to a DwC term name) cannot be changed.
	#4. Enter lists using the pipe (“|”) character as a separator, for applicable DwC terms only.
